# Supplementary material for: Ground-state dioxygen undergoes metal-free [3 + 2]-annulations with allenes and nitrosoarenes under ambient conditions
Source: Chem Sci. 2017 May 24;8(8):5482–7. doi: 10.1039/c7sc01770g (PMC5613744; doi:10.1039/c7sc01770g)
Supplement: Supplementary file 2 [file SC-008-C7SC01770G-s002.cif]

# Electronic Supplementary Material (ESI) for Chemical Science.
# This journal is © The Royal Society of Chemistry 2017

####################################################################### 
# 
# This file contains crystal structure data downloaded from the 
# Cambridge Structural Database (CSD) hosted by the Cambridge 
# Crystallographic Data Centre (CCDC).
# 
# Full information about CCDC data access policies and citation 
# guidelines are available at http://www.ccdc.cam.ac.uk/access/V1 
# 
# Audit and citation data items may have been added by the CCDC. 
# Please retain this information to preserve the provenance of 
# this file and to allow appropriate attribution of the data. 
# 
#######################################################################

data_a18191
_database_code_depnum_ccdc_archive 'CCDC 1510902'
_audit_update_record             
;
2016-10-20 deposited with the CCDC.
2017-05-24 downloaded from the CCDC.
;

_audit_creation_method           SHELXL-97
_chemical_name_systematic        
;
 ?
;
_chemical_name_common            ?
_chemical_melting_point          ?
_chemical_formula_moiety         'C26 H28 N2 O3'
_chemical_formula_sum            'C26 H28 N2 O3'
_chemical_formula_weight         416.50

loop_
_atom_type_symbol
_atom_type_description
_atom_type_scat_dispersion_real
_atom_type_scat_dispersion_imag
_atom_type_scat_source
C C 0.0033 0.0016 'International Tables Vol C Tables 4.2.6.8 and 6.1.1.4'
H H 0.0000 0.0000 'International Tables Vol C Tables 4.2.6.8 and 6.1.1.4'
N N 0.0061 0.0033 'International Tables Vol C Tables 4.2.6.8 and 6.1.1.4'
O O 0.0106 0.0060 'International Tables Vol C Tables 4.2.6.8 and 6.1.1.4'

_symmetry_cell_setting           triclinic
_symmetry_space_group_name_H-M   'P -1'

loop_
_symmetry_equiv_pos_as_xyz
'x, y, z'
'-x, -y, -z'

_cell_length_a                   10.294(2)
_cell_length_b                   10.7033(19)
_cell_length_c                   12.376(2)
_cell_angle_alpha                69.312(6)
_cell_angle_beta                 79.586(8)
_cell_angle_gamma                66.460(6)
_cell_volume                     1168.2(4)
_cell_formula_units_Z            2
_cell_measurement_temperature    296(2)
_cell_measurement_reflns_used    2418
_cell_measurement_theta_min      2.34
_cell_measurement_theta_max      25.02

_exptl_crystal_description       prism
_exptl_crystal_colour            colorless
_exptl_crystal_size_max          0.38
_exptl_crystal_size_mid          0.14
_exptl_crystal_size_min          0.03
_exptl_crystal_density_meas      ?
_exptl_crystal_density_diffrn    1.184
_exptl_crystal_density_method    'not measured'
_exptl_crystal_F_000             444
_exptl_absorpt_coefficient_mu    0.078
_exptl_absorpt_correction_type   multi-scan
_exptl_absorpt_correction_T_min  0.9711
_exptl_absorpt_correction_T_max  0.9977
_exptl_absorpt_process_details   ?

_exptl_special_details           
;
 ?
;

_diffrn_ambient_temperature      296(2)
_diffrn_radiation_wavelength     0.71073
_diffrn_radiation_type           MoK\a
_diffrn_radiation_source         'fine-focus sealed tube'
_diffrn_radiation_monochromator  graphite
_diffrn_measurement_device_type  'Bruker APEX2'
_diffrn_measurement_method       ?
_diffrn_detector_area_resol_mean ?
_diffrn_standards_number         ?
_diffrn_standards_interval_count ?
_diffrn_standards_interval_time  ?
_diffrn_standards_decay_%        ?
_diffrn_reflns_number            10194
_diffrn_reflns_av_R_equivalents  0.0362
_diffrn_reflns_av_sigmaI/netI    0.0744
_diffrn_reflns_limit_h_min       -12
_diffrn_reflns_limit_h_max       12
_diffrn_reflns_limit_k_min       -12
_diffrn_reflns_limit_k_max       12
_diffrn_reflns_limit_l_min       -14
_diffrn_reflns_limit_l_max       14
_diffrn_reflns_theta_min         2.18
_diffrn_reflns_theta_max         25.01
_reflns_number_total             4036
_reflns_number_gt                2297
_reflns_threshold_expression     >2sigma(I)

_computing_data_collection       ?
_computing_cell_refinement       ?
_computing_data_reduction        ?
_computing_structure_solution    'SHELXS-86 (Sheldrick, 1986)'
_computing_structure_refinement  'SHELXL-97 (Sheldrick, 1997)'
_computing_molecular_graphics    'Ortep-3 for Windows (Farrugia, 1997)'
_computing_publication_material  'WinGX publication routines (Farrugia, 1999)'

_refine_special_details          
;
 Refinement of F^2^ against ALL reflections.  The weighted R-factor wR and
 goodness of fit S are based on F^2^, conventional R-factors R are based
 on F, with F set to zero for negative F^2^. The threshold expression of
 F^2^ > 2sigma(F^2^) is used only for calculating R-factors(gt) etc. and is
 not relevant to the choice of reflections for refinement.  R-factors based
 on F^2^ are statistically about twice as large as those based on F, and R-
 factors based on ALL data will be even larger.
;

_refine_ls_structure_factor_coef Fsqd
_refine_ls_matrix_type           full
_refine_ls_weighting_scheme      calc
_refine_ls_weighting_details     
'calc w=1/[\s^2^(Fo^2^)+(0.0381P)^2^+0.5566P] where P=(Fo^2^+2Fc^2^)/3'
_atom_sites_solution_primary     direct
_atom_sites_solution_secondary   difmap
_atom_sites_solution_hydrogens   geom
_refine_ls_hydrogen_treatment    constr
_refine_ls_extinction_method     none
_refine_ls_extinction_coef       ?
_refine_ls_number_reflns         4036
_refine_ls_number_parameters     280
_refine_ls_number_restraints     0
_refine_ls_R_factor_all          0.1260
_refine_ls_R_factor_gt           0.0641
_refine_ls_wR_factor_ref         0.1408
_refine_ls_wR_factor_gt          0.1185
_refine_ls_goodness_of_fit_ref   1.054
_refine_ls_restrained_S_all      1.054
_refine_ls_shift/su_max          0.000
_refine_ls_shift/su_mean         0.000

loop_
_atom_site_label
_atom_site_type_symbol
_atom_site_fract_x
_atom_site_fract_y
_atom_site_fract_z
_atom_site_U_iso_or_equiv
_atom_site_adp_type
_atom_site_occupancy
_atom_site_symmetry_multiplicity
_atom_site_calc_flag
_atom_site_refinement_flags
_atom_site_disorder_assembly
_atom_site_disorder_group
C1 C 1.1657(3) 0.6495(3) 1.1398(2) 0.0435(7) Uani 1 1 d . . .
C2 C 1.0710(3) 0.7375(3) 1.2007(2) 0.0516(8) Uani 1 1 d . . .
H2 H 0.9790 0.7925 1.1764 0.062 Uiso 1 1 calc R . .
C3 C 1.1140(3) 0.7435(3) 1.2983(3) 0.0605(9) Uani 1 1 d . . .
H3 H 1.0491 0.8025 1.3390 0.073 Uiso 1 1 calc R . .
C4 C 1.2499(4) 0.6646(3) 1.3372(3) 0.0580(8) Uani 1 1 d . . .
C5 C 1.2965(4) 0.6745(4) 1.4421(3) 0.0934(13) Uani 1 1 d . . .
H5A H 1.3937 0.6121 1.4553 0.140 Uiso 1 1 calc R . .
H5B H 1.2380 0.6462 1.5085 0.140 Uiso 1 1 calc R . .
H5C H 1.2875 0.7714 1.4290 0.140 Uiso 1 1 calc R . .
C6 C 1.3422(3) 0.5761(3) 1.2760(3) 0.0576(8) Uani 1 1 d . . .
H6 H 1.4343 0.5215 1.3000 0.069 Uiso 1 1 calc R . .
C7 C 1.3010(3) 0.5666(3) 1.1797(2) 0.0529(8) Uani 1 1 d . . .
H7 H 1.3647 0.5041 1.1414 0.063 Uiso 1 1 calc R . .
C8 C 1.1834(3) 0.7152(3) 0.9237(2) 0.0447(7) Uani 1 1 d . . .
C9 C 1.1764(3) 0.8625(3) 0.9182(3) 0.0572(8) Uani 1 1 d . . .
H9A H 1.2465 0.8510 0.9662 0.086 Uiso 1 1 calc R . .
H9B H 1.0838 0.9146 0.9451 0.086 Uiso 1 1 calc R . .
H9C H 1.1944 0.9146 0.8398 0.086 Uiso 1 1 calc R . .
C10 C 1.3332(3) 0.6211(3) 0.8961(3) 0.0643(9) Uani 1 1 d . . .
H10A H 1.3978 0.6156 0.9462 0.096 Uiso 1 1 calc R . .
H10B H 1.3603 0.6617 0.8171 0.096 Uiso 1 1 calc R . .
H10C H 1.3358 0.5265 0.9077 0.096 Uiso 1 1 calc R . .
C11 C 1.0752(3) 0.7297(3) 0.8492(2) 0.0434(7) Uani 1 1 d . . .
C12 C 0.9853(3) 0.7694(3) 0.6691(2) 0.0519(8) Uani 1 1 d . . .
C13 C 0.9003(4) 0.8963(4) 0.5980(3) 0.0679(9) Uani 1 1 d . . .
H13 H 0.9065 0.9824 0.5933 0.081 Uiso 1 1 calc R . .
C14 C 0.8057(4) 0.8948(4) 0.5335(3) 0.0895(12) Uani 1 1 d . . .
H14 H 0.7469 0.9810 0.4856 0.107 Uiso 1 1 calc R . .
C15 C 0.7963(5) 0.7673(5) 0.5385(3) 0.0933(13) Uani 1 1 d . . .
C16 C 0.6887(6) 0.7670(6) 0.4690(4) 0.175(3) Uani 1 1 d . . .
H16A H 0.6349 0.8638 0.4260 0.262 Uiso 1 1 calc R . .
H16B H 0.6259 0.7237 0.5205 0.262 Uiso 1 1 calc R . .
H16C H 0.7375 0.7132 0.4164 0.262 Uiso 1 1 calc R . .
C17 C 0.8854(4) 0.6420(4) 0.6083(3) 0.0836(12) Uani 1 1 d . . .
H17 H 0.8818 0.5554 0.6112 0.100 Uiso 1 1 calc R . .
C18 C 0.9805(4) 0.6410(4) 0.6743(3) 0.0657(9) Uani 1 1 d . . .
H18 H 1.0403 0.5550 0.7215 0.079 Uiso 1 1 calc R . .
C19 C 0.9499(3) 0.6992(3) 0.9210(2) 0.0442(7) Uani 1 1 d . . .
H19 H 0.9543 0.6043 0.9258 0.053 Uiso 1 1 calc R . .
C20 C 0.8041(3) 0.8091(3) 0.8895(2) 0.0422(7) Uani 1 1 d . . .
C21 C 0.7015(3) 0.7727(3) 0.8637(3) 0.0571(8) Uani 1 1 d . . .
H21 H 0.7235 0.6793 0.8645 0.069 Uiso 1 1 calc R . .
C22 C 0.5671(4) 0.8727(4) 0.8368(3) 0.0642(9) Uani 1 1 d . . .
H22 H 0.4995 0.8467 0.8188 0.077 Uiso 1 1 calc R . .
C23 C 0.5331(3) 1.0111(4) 0.8366(2) 0.0526(8) Uani 1 1 d . . .
C24 C 0.3548(4) 1.2439(4) 0.8136(3) 0.0817(11) Uani 1 1 d . . .
H24A H 0.2571 1.2961 0.7949 0.123 Uiso 1 1 calc R . .
H24B H 0.4129 1.2899 0.7578 0.123 Uiso 1 1 calc R . .
H24C H 0.3670 1.2421 0.8893 0.123 Uiso 1 1 calc R . .
C25 C 0.6336(3) 1.0495(3) 0.8612(2) 0.0550(8) Uani 1 1 d . . .
H25 H 0.6115 1.1428 0.8609 0.066 Uiso 1 1 calc R . .
C26 C 0.7682(3) 0.9485(3) 0.8865(2) 0.0529(8) Uani 1 1 d . . .
H26 H 0.8365 0.9756 0.9020 0.063 Uiso 1 1 calc R . .
N1 N 1.1315(2) 0.6334(2) 1.03888(19) 0.0441(6) Uani 1 1 d . . .
N2 N 1.0865(3) 0.7705(3) 0.7364(2) 0.0535(6) Uani 1 1 d . . .
O1 O 0.97615(19) 0.69869(19) 1.03223(15) 0.0493(5) Uani 1 1 d . . .
O2 O 1.1881(2) 0.8120(3) 0.67603(18) 0.0755(7) Uani 1 1 d . . .
O3 O 0.3953(2) 1.1017(3) 0.81162(19) 0.0738(7) Uani 1 1 d . . .

loop_
_atom_site_aniso_label
_atom_site_aniso_U_11
_atom_site_aniso_U_22
_atom_site_aniso_U_33
_atom_site_aniso_U_23
_atom_site_aniso_U_13
_atom_site_aniso_U_12
C1 0.0453(19) 0.0383(17) 0.0493(17) -0.0173(14) 0.0025(15) -0.0164(15)
C2 0.0485(19) 0.0449(19) 0.0585(19) -0.0196(16) 0.0005(16) -0.0123(15)
C3 0.062(2) 0.059(2) 0.065(2) -0.0341(18) 0.0090(18) -0.0193(18)
C4 0.062(2) 0.063(2) 0.0561(19) -0.0260(18) 0.0019(17) -0.0250(19)
C5 0.101(3) 0.117(3) 0.080(3) -0.055(2) -0.009(2) -0.035(3)
C6 0.048(2) 0.064(2) 0.064(2) -0.0230(18) -0.0079(16) -0.0181(17)
C7 0.042(2) 0.055(2) 0.062(2) -0.0253(16) -0.0013(16) -0.0116(16)
C8 0.0397(18) 0.0419(17) 0.0505(17) -0.0160(15) 0.0046(14) -0.0144(14)
C9 0.059(2) 0.0505(19) 0.069(2) -0.0195(16) 0.0011(16) -0.0273(16)
C10 0.046(2) 0.063(2) 0.071(2) -0.0266(18) 0.0084(17) -0.0077(17)
C11 0.0456(19) 0.0370(17) 0.0463(18) -0.0169(14) 0.0067(14) -0.0143(14)
C12 0.064(2) 0.053(2) 0.0393(17) -0.0126(16) 0.0030(16) -0.0257(17)
C13 0.085(3) 0.059(2) 0.058(2) -0.0064(19) -0.0054(19) -0.034(2)
C14 0.110(3) 0.089(3) 0.059(2) 0.011(2) -0.025(2) -0.046(3)
C15 0.135(4) 0.113(4) 0.049(2) 0.001(2) -0.022(2) -0.076(3)
C16 0.249(7) 0.203(6) 0.118(4) 0.008(4) -0.098(4) -0.141(5)
C17 0.132(4) 0.090(3) 0.054(2) -0.019(2) -0.007(2) -0.068(3)
C18 0.091(3) 0.055(2) 0.054(2) -0.0154(17) -0.0024(18) -0.0323(19)
C19 0.0451(19) 0.0413(17) 0.0478(17) -0.0144(14) -0.0003(14) -0.0178(15)
C20 0.0443(19) 0.0422(18) 0.0420(16) -0.0122(14) 0.0020(14) -0.0200(15)
C21 0.060(2) 0.051(2) 0.069(2) -0.0198(17) -0.0032(17) -0.0287(18)
C22 0.055(2) 0.070(2) 0.079(2) -0.0201(19) -0.0102(18) -0.034(2)
C23 0.041(2) 0.064(2) 0.0481(18) -0.0129(16) -0.0044(15) -0.0177(17)
C24 0.055(2) 0.077(3) 0.090(3) -0.025(2) -0.009(2) 0.000(2)
C25 0.051(2) 0.0473(19) 0.068(2) -0.0206(16) -0.0070(16) -0.0148(17)
C26 0.048(2) 0.053(2) 0.066(2) -0.0230(16) -0.0070(16) -0.0218(17)
N1 0.0365(15) 0.0427(14) 0.0508(14) -0.0146(12) -0.0018(11) -0.0122(12)
N2 0.0584(17) 0.0513(16) 0.0526(17) -0.0175(13) 0.0067(14) -0.0247(14)
O1 0.0407(12) 0.0594(13) 0.0471(11) -0.0166(10) -0.0003(9) -0.0182(10)
O2 0.0782(16) 0.0989(18) 0.0583(14) -0.0189(13) 0.0187(12) -0.0552(15)
O3 0.0488(15) 0.0768(17) 0.0853(17) -0.0196(14) -0.0148(12) -0.0125(13)

_geom_special_details            
;
 All esds (except the esd in the dihedral angle between two l.s. planes)
 are estimated using the full covariance matrix.  The cell esds are taken
 into account individually in the estimation of esds in distances, angles
 and torsion angles; correlations between esds in cell parameters are only
 used when they are defined by crystal symmetry.  An approximate (isotropic)
 treatment of cell esds is used for estimating esds involving l.s. planes.
;

loop_
_geom_bond_atom_site_label_1
_geom_bond_atom_site_label_2
_geom_bond_distance
_geom_bond_site_symmetry_2
_geom_bond_publ_flag
C1 C2 1.382(4) . ?
C1 C7 1.387(4) . ?
C1 N1 1.439(3) . ?
C2 C3 1.389(4) . ?
C2 H2 0.9300 . ?
C3 C4 1.383(4) . ?
C3 H3 0.9300 . ?
C4 C6 1.379(4) . ?
C4 C5 1.513(4) . ?
C5 H5A 0.9600 . ?
C5 H5B 0.9600 . ?
C5 H5C 0.9600 . ?
C6 C7 1.383(4) . ?
C6 H6 0.9300 . ?
C7 H7 0.9300 . ?
C8 C11 1.499(3) . ?
C8 N1 1.517(3) . ?
C8 C10 1.524(4) . ?
C8 C9 1.526(4) . ?
C9 H9A 0.9600 . ?
C9 H9B 0.9600 . ?
C9 H9C 0.9600 . ?
C10 H10A 0.9600 . ?
C10 H10B 0.9600 . ?
C10 H10C 0.9600 . ?
C11 N2 1.306(3) . ?
C11 C19 1.508(4) . ?
C12 C13 1.367(4) . ?
C12 C18 1.373(4) . ?
C12 N2 1.453(3) . ?
C13 C14 1.374(4) . ?
C13 H13 0.9300 . ?
C14 C15 1.386(5) . ?
C14 H14 0.9300 . ?
C15 C17 1.368(5) . ?
C15 C16 1.522(5) . ?
C16 H16A 0.9600 . ?
C16 H16B 0.9600 . ?
C16 H16C 0.9600 . ?
C17 C18 1.379(4) . ?
C17 H17 0.9300 . ?
C18 H18 0.9300 . ?
C19 O1 1.447(3) . ?
C19 C20 1.505(4) . ?
C19 H19 0.9800 . ?
C20 C26 1.375(4) . ?
C20 C21 1.381(4) . ?
C21 C22 1.379(4) . ?
C21 H21 0.9300 . ?
C22 C23 1.379(4) . ?
C22 H22 0.9300 . ?
C23 C25 1.369(4) . ?
C23 O3 1.377(3) . ?
C24 O3 1.417(4) . ?
C24 H24A 0.9600 . ?
C24 H24B 0.9600 . ?
C24 H24C 0.9600 . ?
C25 C26 1.381(4) . ?
C25 H25 0.9300 . ?
C26 H26 0.9300 . ?
N1 O1 1.472(3) . ?
N2 O2 1.305(3) . ?

loop_
_geom_angle_atom_site_label_1
_geom_angle_atom_site_label_2
_geom_angle_atom_site_label_3
_geom_angle
_geom_angle_site_symmetry_1
_geom_angle_site_symmetry_3
_geom_angle_publ_flag
C2 C1 C7 118.7(3) . . ?
C2 C1 N1 124.1(3) . . ?
C7 C1 N1 117.2(2) . . ?
C1 C2 C3 119.6(3) . . ?
C1 C2 H2 120.2 . . ?
C3 C2 H2 120.2 . . ?
C4 C3 C2 122.3(3) . . ?
C4 C3 H3 118.8 . . ?
C2 C3 H3 118.8 . . ?
C6 C4 C3 117.2(3) . . ?
C6 C4 C5 121.0(3) . . ?
C3 C4 C5 121.9(3) . . ?
C4 C5 H5A 109.5 . . ?
C4 C5 H5B 109.5 . . ?
H5A C5 H5B 109.5 . . ?
C4 C5 H5C 109.5 . . ?
H5A C5 H5C 109.5 . . ?
H5B C5 H5C 109.5 . . ?
C4 C6 C7 121.5(3) . . ?
C4 C6 H6 119.3 . . ?
C7 C6 H6 119.3 . . ?
C6 C7 C1 120.7(3) . . ?
C6 C7 H7 119.6 . . ?
C1 C7 H7 119.6 . . ?
C11 C8 N1 98.4(2) . . ?
C11 C8 C10 113.0(2) . . ?
N1 C8 C10 108.3(2) . . ?
C11 C8 C9 110.7(2) . . ?
N1 C8 C9 114.1(2) . . ?
C10 C8 C9 111.6(2) . . ?
C8 C9 H9A 109.5 . . ?
C8 C9 H9B 109.5 . . ?
H9A C9 H9B 109.5 . . ?
C8 C9 H9C 109.5 . . ?
H9A C9 H9C 109.5 . . ?
H9B C9 H9C 109.5 . . ?
C8 C10 H10A 109.5 . . ?
C8 C10 H10B 109.5 . . ?
H10A C10 H10B 109.5 . . ?
C8 C10 H10C 109.5 . . ?
H10A C10 H10C 109.5 . . ?
H10B C10 H10C 109.5 . . ?
N2 C11 C8 123.5(2) . . ?
N2 C11 C19 125.1(2) . . ?
C8 C11 C19 111.3(2) . . ?
C13 C12 C18 121.2(3) . . ?
C13 C12 N2 119.2(3) . . ?
C18 C12 N2 119.6(3) . . ?
C12 C13 C14 119.1(3) . . ?
C12 C13 H13 120.5 . . ?
C14 C13 H13 120.5 . . ?
C13 C14 C15 121.2(4) . . ?
C13 C14 H14 119.4 . . ?
C15 C14 H14 119.4 . . ?
C17 C15 C14 118.2(3) . . ?
C17 C15 C16 121.0(4) . . ?
C14 C15 C16 120.8(4) . . ?
C15 C16 H16A 109.5 . . ?
C15 C16 H16B 109.5 . . ?
H16A C16 H16B 109.5 . . ?
C15 C16 H16C 109.5 . . ?
H16A C16 H16C 109.5 . . ?
H16B C16 H16C 109.5 . . ?
C15 C17 C18 121.6(3) . . ?
C15 C17 H17 119.2 . . ?
C18 C17 H17 119.2 . . ?
C12 C18 C17 118.7(3) . . ?
C12 C18 H18 120.6 . . ?
C17 C18 H18 120.6 . . ?
O1 C19 C20 107.1(2) . . ?
O1 C19 C11 100.75(19) . . ?
C20 C19 C11 117.8(2) . . ?
O1 C19 H19 110.2 . . ?
C20 C19 H19 110.2 . . ?
C11 C19 H19 110.2 . . ?
C26 C20 C21 117.8(3) . . ?
C26 C20 C19 121.2(2) . . ?
C21 C20 C19 121.0(3) . . ?
C22 C21 C20 121.1(3) . . ?
C22 C21 H21 119.4 . . ?
C20 C21 H21 119.4 . . ?
C21 C22 C23 119.9(3) . . ?
C21 C22 H22 120.1 . . ?
C23 C22 H22 120.1 . . ?
C25 C23 O3 124.6(3) . . ?
C25 C23 C22 119.9(3) . . ?
O3 C23 C22 115.5(3) . . ?
O3 C24 H24A 109.5 . . ?
O3 C24 H24B 109.5 . . ?
H24A C24 H24B 109.5 . . ?
O3 C24 H24C 109.5 . . ?
H24A C24 H24C 109.5 . . ?
H24B C24 H24C 109.5 . . ?
C23 C25 C26 119.5(3) . . ?
C23 C25 H25 120.3 . . ?
C26 C25 H25 120.3 . . ?
C20 C26 C25 121.9(3) . . ?
C20 C26 H26 119.1 . . ?
C25 C26 H26 119.1 . . ?
C1 N1 O1 107.03(19) . . ?
C1 N1 C8 115.9(2) . . ?
O1 N1 C8 103.17(18) . . ?
O2 N2 C11 123.8(2) . . ?
O2 N2 C12 115.2(2) . . ?
C11 N2 C12 121.0(2) . . ?
C19 O1 N1 104.46(18) . . ?
C23 O3 C24 117.3(2) . . ?

_diffrn_measured_fraction_theta_max 0.977
_diffrn_reflns_theta_full        25.01
_diffrn_measured_fraction_theta_full 0.977
_refine_diff_density_max         0.198
_refine_diff_density_min         -0.173
_refine_diff_density_rms         0.035
####################################################################### 
# 
# This file contains crystal structure data downloaded from the 
# Cambridge Structural Database (CSD) hosted by the Cambridge 
# Crystallographic Data Centre (CCDC).
# 
# Full information about CCDC data access policies and citation 
# guidelines are available at http://www.ccdc.cam.ac.uk/access/V1 
# 
# Audit and citation data items may have been added by the CCDC. 
# Please retain this information to preserve the provenance of 
# this file and to allow appropriate attribution of the data. 
# 
#######################################################################

data_160334LT_0m
_database_code_depnum_ccdc_archive 'CCDC 1507478'
_audit_update_record             
;
2016-09-30 deposited with the CCDC.
2017-05-24 downloaded from the CCDC.
;

_audit_creation_method           SHELXL-2014/6
_chemical_name_systematic        ?
_chemical_name_common            ?
_chemical_melting_point          ?
_chemical_formula_moiety         ?
_chemical_formula_sum            'C16 H15 N O3'
_chemical_formula_weight         269.29

loop_
_atom_type_symbol
_atom_type_description
_atom_type_scat_dispersion_real
_atom_type_scat_dispersion_imag
_atom_type_scat_source
C C 0.0033 0.0016 'International Tables Vol C Tables 4.2.6.8 and 6.1.1.4'
H H 0.0000 0.0000 'International Tables Vol C Tables 4.2.6.8 and 6.1.1.4'
N N 0.0061 0.0033 'International Tables Vol C Tables 4.2.6.8 and 6.1.1.4'
O O 0.0106 0.0060 'International Tables Vol C Tables 4.2.6.8 and 6.1.1.4'

_space_group_crystal_system      trigonal
_space_group_IT_number           145
_space_group_name_H-M_alt        'P 32'
_space_group_name_Hall           'P 32'

_shelx_space_group_comment       
;
The symmetry employed for this shelxl refinement is uniquely defined
by the following loop, which should always be used as a source of
symmetry information in preference to the above space-group names.
They are only intended as comments.
;

loop_
_space_group_symop_operation_xyz
'x, y, z'
'-y, x-y, z+2/3'
'-x+y, -x, z+1/3'

_cell_length_a                   13.9065(11)
_cell_length_b                   13.9065(11)
_cell_length_c                   6.0548(5)
_cell_angle_alpha                90
_cell_angle_beta                 90
_cell_angle_gamma                120
_cell_volume                     1014.07(18)
_cell_formula_units_Z            3
_cell_measurement_temperature    100(2)
_cell_measurement_reflns_used    2911
_cell_measurement_theta_min      2.9295
_cell_measurement_theta_max      26.0153

_exptl_crystal_description       Columnar
_exptl_crystal_colour            Colorless
_exptl_crystal_density_meas      'not measured'
_exptl_crystal_density_method    'not measured'
_exptl_crystal_density_diffrn    1.323
_exptl_crystal_F_000             426
_exptl_transmission_factor_min   ?
_exptl_transmission_factor_max   ?
_exptl_crystal_size_max          0.20
_exptl_crystal_size_mid          0.02
_exptl_crystal_size_min          0.02
_exptl_absorpt_coefficient_mu    0.092
_shelx_estimated_absorpt_T_min   ?
_shelx_estimated_absorpt_T_max   ?
_exptl_absorpt_correction_type   multi-scan
_exptl_absorpt_correction_T_min  0.8931
_exptl_absorpt_correction_T_max  0.9485
_exptl_absorpt_process_details   'SADABS V2014/4 (Bruker AXS Inc.)'
_exptl_absorpt_special_details   ?
_diffrn_ambient_temperature      100(2)
_diffrn_radiation_wavelength     0.71073
_diffrn_radiation_type           MoK\a
_diffrn_source                   ?
_diffrn_measurement_device_type  'Bruker APEX-II CCD'
_diffrn_measurement_method       '\f and \w scans'
_diffrn_detector_area_resol_mean 8.3333
_diffrn_reflns_number            7841
_diffrn_reflns_av_unetI/netI     0.0343
_diffrn_reflns_av_R_equivalents  0.0315
_diffrn_reflns_limit_h_min       -17
_diffrn_reflns_limit_h_max       17
_diffrn_reflns_limit_k_min       -17
_diffrn_reflns_limit_k_max       17
_diffrn_reflns_limit_l_min       -7
_diffrn_reflns_limit_l_max       7
_diffrn_reflns_theta_min         1.691
_diffrn_reflns_theta_max         26.327
_diffrn_reflns_theta_full        25.242
_diffrn_measured_fraction_theta_max 0.999
_diffrn_measured_fraction_theta_full 0.999
_diffrn_reflns_Laue_measured_fraction_max 0.999
_diffrn_reflns_Laue_measured_fraction_full 0.999
_diffrn_reflns_point_group_measured_fraction_max 0.999
_diffrn_reflns_point_group_measured_fraction_full 0.999
_reflns_number_total             2610
_reflns_number_gt                2439
_reflns_threshold_expression     'I > 2\s(I)'
_reflns_Friedel_coverage         1.000
_reflns_Friedel_fraction_max     0.999
_reflns_Friedel_fraction_full    0.999

_reflns_special_details          
;
 Reflections were merged by SHELXL according to the crystal
 class for the calculation of statistics and refinement.
 
 _reflns_Friedel_fraction is defined as the number of unique
 Friedel pairs measured divided by the number that would be
 possible theoretically, ignoring centric projections and
 systematic absences.
;

_computing_data_collection       'APEX2 (Bruker AXS, 2010)'
_computing_cell_refinement       'SAINT V8.34A (Bruker AXS Inc., 2013)'
_computing_data_reduction        'SAINT V8.34A (Bruker AXS Inc., 2013)'
_computing_structure_solution    ?
_computing_structure_refinement  'SHELXL-2014/6 (Sheldrick, 2014)'
_computing_molecular_graphics    'SHELXTL (Sheldrick, 2008)'
_computing_publication_material  SHELXTL
_refine_special_details          
;
 Refined as a 2-component inversion twin.
;
_refine_ls_structure_factor_coef Fsqd
_refine_ls_matrix_type           full
_refine_ls_weighting_scheme      calc
_refine_ls_weighting_details     
'w=1/[\s^2^(Fo^2^)+(0.0591P)^2^] where P=(Fo^2^+2Fc^2^)/3'
_atom_sites_solution_primary     ?
_atom_sites_solution_secondary   ?
_atom_sites_solution_hydrogens   geom
_refine_ls_hydrogen_treatment    constr
_refine_ls_extinction_method     none
_refine_ls_extinction_coef       .
_refine_ls_abs_structure_details 
;
 Refined as an inversion twin.
;
_refine_ls_abs_structure_Flack   0.1(15)
_chemical_absolute_configuration RM
_refine_ls_number_reflns         2610
_refine_ls_number_parameters     184
_refine_ls_number_restraints     1
_refine_ls_R_factor_all          0.0351
_refine_ls_R_factor_gt           0.0295
_refine_ls_wR_factor_ref         0.1020
_refine_ls_wR_factor_gt          0.0778
_refine_ls_goodness_of_fit_ref   1.205
_refine_ls_restrained_S_all      1.205
_refine_ls_shift/su_max          0.000
_refine_ls_shift/su_mean         0.000

loop_
_atom_site_label
_atom_site_type_symbol
_atom_site_fract_x
_atom_site_fract_y
_atom_site_fract_z
_atom_site_U_iso_or_equiv
_atom_site_adp_type
_atom_site_occupancy
_atom_site_site_symmetry_order
_atom_site_calc_flag
_atom_site_refinement_flags_posn
_atom_site_refinement_flags_adp
_atom_site_refinement_flags_occupancy
_atom_site_disorder_assembly
_atom_site_disorder_group
O1 O 0.54771(17) 0.51656(16) 0.0443(3) 0.0205(5) Uani 1 1 d . . . . .
O2 O 0.49202(16) 0.74201(15) 0.4454(3) 0.0184(4) Uani 1 1 d . . . . .
O3 O 0.28068(16) 0.43457(15) 0.1672(3) 0.0190(4) Uani 1 1 d . . . . .
H11 H 0.2624 0.4432 0.0396 0.028 Uiso 1 1 calc R U . . .
N1 N 0.52614(19) 0.67418(18) 0.3761(3) 0.0139(5) Uani 1 1 d . . . . .
C1 C 0.4566(2) 0.2463(2) 0.6716(5) 0.0211(6) Uani 1 1 d . . . . .
H1 H 0.4468 0.1894 0.7712 0.025 Uiso 1 1 calc R U . . .
C2 C 0.5138(2) 0.2607(2) 0.4742(5) 0.0203(6) Uani 1 1 d . . . . .
H3 H 0.5436 0.2142 0.4404 0.024 Uiso 1 1 calc R U . . .
C3 C 0.5271(2) 0.3428(2) 0.3272(5) 0.0182(6) Uani 1 1 d . . . . .
H4 H 0.5651 0.3519 0.1917 0.022 Uiso 1 1 calc R U . . .
C4 C 0.4844(2) 0.4125(2) 0.3787(4) 0.0153(6) Uani 1 1 d . . . . .
C5 C 0.5017(2) 0.5018(2) 0.2221(5) 0.0143(5) Uani 1 1 d . . . . .
C6 C 0.4585(2) 0.5778(2) 0.2931(4) 0.0142(5) Uani 1 1 d . . . . .
C7 C 0.6453(2) 0.7162(2) 0.3875(5) 0.0154(5) Uani 1 1 d . . . . .
C8 C 0.6900(2) 0.6924(2) 0.5692(5) 0.0195(6) Uani 1 1 d . . . . .
H10 H 0.6441 0.6493 0.6881 0.023 Uiso 1 1 calc R U . . .
C9 C 0.8035(2) 0.7331(2) 0.5733(5) 0.0208(6) Uani 1 1 d . . . . .
H9 H 0.8353 0.7174 0.6972 0.025 Uiso 1 1 calc R U . . .
C10 C 0.8721(2) 0.7963(2) 0.4006(5) 0.0196(6) Uani 1 1 d . . . . .
C11 C 0.9958(3) 0.8418(3) 0.4068(6) 0.0283(7) Uani 1 1 d . . . . .
H2 H 1.0333 0.9203 0.4490 0.042 Uiso 1 1 calc R U . . .
H5 H 1.0216 0.8344 0.2604 0.042 Uiso 1 1 calc R U . . .
H6 H 1.0130 0.8001 0.5150 0.042 Uiso 1 1 calc R U . . .
C12 C 0.4138(2) 0.3147(2) 0.7232(5) 0.0199(6) Uani 1 1 d . . . . .
H15 H 0.3748 0.3045 0.8579 0.024 Uiso 1 1 calc R U . . .
C13 C 0.4278(2) 0.3981(2) 0.5781(5) 0.0180(6) Uani 1 1 d . . . . .
H14 H 0.3990 0.4454 0.6142 0.022 Uiso 1 1 calc R U . . .
C14 C 0.8236(3) 0.8190(3) 0.2212(5) 0.0256(7) Uani 1 1 d . . . . .
H7 H 0.8692 0.8622 0.1020 0.031 Uiso 1 1 calc R U . . .
C15 C 0.7108(2) 0.7801(2) 0.2132(5) 0.0214(6) Uani 1 1 d . . . . .
H8 H 0.6788 0.7966 0.0910 0.026 Uiso 1 1 calc R U . . .
C16 C 0.3365(2) 0.5383(2) 0.2759(5) 0.0160(6) Uani 1 1 d . . . . .
H13 H 0.3050 0.5313 0.4256 0.019 Uiso 1 1 calc R U . . .
H12 H 0.3255 0.5934 0.1928 0.019 Uiso 1 1 calc R U . . .

loop_
_atom_site_aniso_label
_atom_site_aniso_U_11
_atom_site_aniso_U_22
_atom_site_aniso_U_33
_atom_site_aniso_U_23
_atom_site_aniso_U_13
_atom_site_aniso_U_12
O1 0.0206(10) 0.0212(10) 0.0201(10) 0.0008(8) 0.0048(8) 0.0108(9)
O2 0.0223(11) 0.0182(10) 0.0192(10) -0.0035(8) -0.0008(8) 0.0135(9)
O3 0.0186(10) 0.0144(10) 0.0209(10) 0.0004(8) -0.0040(8) 0.0059(8)
N1 0.0158(11) 0.0149(11) 0.0131(11) 0.0022(9) 0.0010(9) 0.0092(9)
C1 0.0193(14) 0.0154(13) 0.0259(15) 0.0031(12) -0.0059(12) 0.0067(12)
C2 0.0157(13) 0.0141(13) 0.0314(16) -0.0008(12) -0.0035(12) 0.0076(11)
C3 0.0153(13) 0.0160(13) 0.0227(15) -0.0026(11) -0.0012(11) 0.0075(11)
C4 0.0123(12) 0.0138(12) 0.0193(15) -0.0015(11) -0.0030(10) 0.0063(10)
C5 0.0101(12) 0.0127(13) 0.0181(13) -0.0024(10) -0.0020(10) 0.0043(10)
C6 0.0158(13) 0.0153(13) 0.0124(13) 0.0017(10) 0.0013(10) 0.0084(11)
C7 0.0159(13) 0.0120(12) 0.0180(13) -0.0010(11) -0.0014(11) 0.0067(11)
C8 0.0208(14) 0.0152(14) 0.0190(15) 0.0025(11) 0.0003(11) 0.0064(11)
C9 0.0211(15) 0.0165(13) 0.0248(16) 0.0009(12) -0.0086(12) 0.0094(12)
C10 0.0166(14) 0.0159(14) 0.0265(16) -0.0031(12) -0.0032(12) 0.0082(11)
C11 0.0188(15) 0.0250(16) 0.038(2) -0.0029(14) -0.0047(13) 0.0084(13)
C12 0.0189(14) 0.0201(15) 0.0184(14) 0.0011(11) 0.0001(11) 0.0080(12)
C13 0.0188(14) 0.0172(14) 0.0196(14) -0.0008(11) 0.0000(12) 0.0102(12)
C14 0.0213(15) 0.0289(16) 0.0223(16) 0.0045(13) 0.0014(12) 0.0094(13)
C15 0.0190(14) 0.0255(15) 0.0185(15) 0.0046(12) -0.0004(11) 0.0102(12)
C16 0.0152(13) 0.0167(13) 0.0170(14) 0.0014(11) 0.0006(11) 0.0088(11)

_geom_special_details            
;
 All esds (except the esd in the dihedral angle between two l.s. planes)
 are estimated using the full covariance matrix.  The cell esds are taken
 into account individually in the estimation of esds in distances, angles
 and torsion angles; correlations between esds in cell parameters are only
 used when they are defined by crystal symmetry.  An approximate (isotropic)
 treatment of cell esds is used for estimating esds involving l.s. planes.
;

loop_
_geom_bond_atom_site_label_1
_geom_bond_atom_site_label_2
_geom_bond_distance
_geom_bond_site_symmetry_2
_geom_bond_publ_flag
O1 C5 1.216(3) . ?
O2 N1 1.318(3) . ?
O3 C16 1.414(3) . ?
O3 H11 0.8400 . ?
N1 C6 1.293(3) . ?
N1 C7 1.458(3) . ?
C1 C12 1.387(4) . ?
C1 C2 1.393(5) . ?
C1 H1 0.9500 . ?
C2 C3 1.385(4) . ?
C2 H3 0.9500 . ?
C3 C4 1.402(4) . ?
C3 H4 0.9500 . ?
C4 C13 1.400(4) . ?
C4 C5 1.483(4) . ?
C5 C6 1.517(4) . ?
C6 C16 1.503(4) . ?
C7 C8 1.382(4) . ?
C7 C15 1.386(4) . ?
C8 C9 1.385(4) . ?
C8 H10 0.9500 . ?
C9 C10 1.392(4) . ?
C9 H9 0.9500 . ?
C10 C14 1.395(4) . ?
C10 C11 1.508(4) . ?
C11 H2 0.9800 . ?
C11 H5 0.9800 . ?
C11 H6 0.9800 . ?
C12 C13 1.389(4) . ?
C12 H15 0.9500 . ?
C13 H14 0.9500 . ?
C14 C15 1.381(4) . ?
C14 H7 0.9500 . ?
C15 H8 0.9500 . ?
C16 H13 0.9900 . ?
C16 H12 0.9900 . ?

loop_
_geom_angle_atom_site_label_1
_geom_angle_atom_site_label_2
_geom_angle_atom_site_label_3
_geom_angle
_geom_angle_site_symmetry_1
_geom_angle_site_symmetry_3
_geom_angle_publ_flag
C16 O3 H11 109.5 . . ?
C6 N1 O2 121.9(2) . . ?
C6 N1 C7 121.8(2) . . ?
O2 N1 C7 116.2(2) . . ?
C12 C1 C2 120.3(3) . . ?
C12 C1 H1 119.9 . . ?
C2 C1 H1 119.9 . . ?
C3 C2 C1 120.1(3) . . ?
C3 C2 H3 120.0 . . ?
C1 C2 H3 120.0 . . ?
C2 C3 C4 119.9(3) . . ?
C2 C3 H4 120.0 . . ?
C4 C3 H4 120.0 . . ?
C13 C4 C3 119.7(3) . . ?
C13 C4 C5 121.1(2) . . ?
C3 C4 C5 119.3(2) . . ?
O1 C5 C4 124.0(2) . . ?
O1 C5 C6 119.5(2) . . ?
C4 C5 C6 116.5(2) . . ?
N1 C6 C16 120.6(2) . . ?
N1 C6 C5 119.7(2) . . ?
C16 C6 C5 119.6(2) . . ?
C8 C7 C15 121.9(3) . . ?
C8 C7 N1 119.9(2) . . ?
C15 C7 N1 118.2(2) . . ?
C7 C8 C9 118.2(3) . . ?
C7 C8 H10 120.9 . . ?
C9 C8 H10 120.9 . . ?
C8 C9 C10 121.7(3) . . ?
C8 C9 H9 119.2 . . ?
C10 C9 H9 119.2 . . ?
C9 C10 C14 118.2(3) . . ?
C9 C10 C11 121.6(3) . . ?
C14 C10 C11 120.2(3) . . ?
C10 C11 H2 109.5 . . ?
C10 C11 H5 109.5 . . ?
H2 C11 H5 109.5 . . ?
C10 C11 H6 109.5 . . ?
H2 C11 H6 109.5 . . ?
H5 C11 H6 109.5 . . ?
C1 C12 C13 120.1(3) . . ?
C1 C12 H15 120.0 . . ?
C13 C12 H15 120.0 . . ?
C12 C13 C4 119.9(3) . . ?
C12 C13 H14 120.0 . . ?
C4 C13 H14 120.0 . . ?
C15 C14 C10 121.4(3) . . ?
C15 C14 H7 119.3 . . ?
C10 C14 H7 119.3 . . ?
C14 C15 C7 118.6(3) . . ?
C14 C15 H8 120.7 . . ?
C7 C15 H8 120.7 . . ?
O3 C16 C6 110.4(2) . . ?
O3 C16 H13 109.6 . . ?
C6 C16 H13 109.6 . . ?
O3 C16 H12 109.6 . . ?
C6 C16 H12 109.6 . . ?
H13 C16 H12 108.1 . . ?

_refine_diff_density_max         0.222
_refine_diff_density_min         -0.234
_refine_diff_density_rms         0.073

_shelxl_version_number           2014/6

_shelx_res_file                  
;
TITL 160334LT_0m in P3(2)
CELL 0.71073 13.9065 13.9065 6.0548 90.000 90.000 120.000
ZERR 3.00 0.0011 0.0011 0.0005 0.000 0.000 0.000
LATT -1
SYMM -y, x-y, z+2/3
SYMM -x+y, -x, z+1/3
SFAC C  H  N  O
UNIT 48  45  3  9
L.S. 4
ACTA
BOND $H
FMAP 2
PLAN 5
TEMP -173.000
TWIN
WGHT    0.059100
BASF   0.10523
FVAR       1.19466
O1    4    0.547714    0.516558    0.044259    11.00000    0.02059    0.02123 =
         0.02005    0.00082    0.00478    0.01080
O2    4    0.492023    0.742006    0.445369    11.00000    0.02234    0.01816 =
         0.01922   -0.00352   -0.00083    0.01349
O3    4    0.280684    0.434569    0.167159    11.00000    0.01858    0.01442 =
         0.02086    0.00038   -0.00398    0.00592
AFIX 147
H11   2    0.262406    0.443175    0.039628    11.00000   -1.50000
AFIX   0
N1    3    0.526143    0.674182    0.376122    11.00000    0.01579    0.01494 =
         0.01307    0.00220    0.00104    0.00925
C1    1    0.456561    0.246308    0.671567    11.00000    0.01929    0.01540 =
         0.02590    0.00305   -0.00595    0.00673
AFIX  43
H1    2    0.446845    0.189358    0.771215    11.00000   -1.20000
AFIX   0
C2    1    0.513751    0.260747    0.474203    11.00000    0.01567    0.01410 =
         0.03143   -0.00081   -0.00350    0.00759
AFIX  43
H3    2    0.543645    0.214213    0.440402    11.00000   -1.20000
AFIX   0
C3    1    0.527081    0.342826    0.327249    11.00000    0.01534    0.01595 =
         0.02273   -0.00260   -0.00117    0.00749
AFIX  43
H4    2    0.565119    0.351889    0.191713    11.00000   -1.20000
AFIX   0
C4    1    0.484370    0.412543    0.378726    11.00000    0.01234    0.01384 =
         0.01931   -0.00150   -0.00297    0.00629
C5    1    0.501729    0.501833    0.222070    11.00000    0.01005    0.01275 =
         0.01809   -0.00237   -0.00197    0.00427
C6    1    0.458450    0.577839    0.293116    11.00000    0.01577    0.01526 =
         0.01238    0.00170    0.00126    0.00843
C7    1    0.645332    0.716244    0.387489    11.00000    0.01591    0.01197 =
         0.01799   -0.00103   -0.00139    0.00666
C8    1    0.689990    0.692435    0.569184    11.00000    0.02078    0.01520 =
         0.01905    0.00251    0.00032    0.00641
AFIX  43
H10   2    0.644059    0.649336    0.688065    11.00000   -1.20000
AFIX   0
C9    1    0.803495    0.733084    0.573325    11.00000    0.02109    0.01651 =
         0.02482    0.00085   -0.00863    0.00943
AFIX  43
H9    2    0.835338    0.717406    0.697173    11.00000   -1.20000
AFIX   0
C10   1    0.872056    0.796316    0.400611    11.00000    0.01662    0.01587 =
         0.02654   -0.00314   -0.00322    0.00823
C11   1    0.995828    0.841786    0.406802    11.00000    0.01881    0.02497 =
         0.03786   -0.00291   -0.00474    0.00843
AFIX 137
H2    2    1.033318    0.920318    0.448995    11.00000   -1.50000
H5    2    1.021555    0.834445    0.260429    11.00000   -1.50000
H6    2    1.013023    0.800134    0.515005    11.00000   -1.50000
AFIX   0
C12   1    0.413769    0.314706    0.723156    11.00000    0.01895    0.02009 =
         0.01845    0.00108    0.00012    0.00801
AFIX  43
H15   2    0.374804    0.304493    0.857907    11.00000   -1.20000
AFIX   0
C13   1    0.427790    0.398142    0.578086    11.00000    0.01877    0.01721 =
         0.01959   -0.00082   -0.00003    0.01025
AFIX  43
H14   2    0.399002    0.445379    0.614161    11.00000   -1.20000
AFIX   0
C14   1    0.823617    0.819019    0.221227    11.00000    0.02134    0.02890 =
         0.02233    0.00450    0.00136    0.00939
AFIX  43
H7    2    0.869195    0.862189    0.102032    11.00000   -1.20000
AFIX   0
C15   1    0.710801    0.780065    0.213247    11.00000    0.01902    0.02549 =
         0.01851    0.00455   -0.00040    0.01022
AFIX  43
H8    2    0.678756    0.796647    0.090989    11.00000   -1.20000
AFIX   0
C16   1    0.336490    0.538344    0.275861    11.00000    0.01524    0.01670 =
         0.01704    0.00140    0.00055    0.00877
AFIX  23
H13   2    0.305002    0.531254    0.425583    11.00000   -1.20000
H12   2    0.325522    0.593428    0.192756    11.00000   -1.20000
AFIX   0
HKLF 4 1 1 0 0 0 1 0 0 0 1

REM  160334LT_0m in P3(2)
REM R1 =  0.0295 for    2439 Fo > 4sig(Fo)  and  0.0351 for all    2610 data
REM    184 parameters refined using      1 restraints

END

WGHT      0.0591      0.0000

REM Highest difference peak  0.222,  deepest hole -0.234,  1-sigma level  0.073
Q1    1   0.8818  0.9759  0.1101  11.00000  0.05    0.22
Q2    1   0.9750  0.9142  0.0785  11.00000  0.05    0.22
Q3    1   0.8562  0.8380  0.3516  11.00000  0.05    0.21
Q4    1   0.8770  0.9173  0.1145  11.00000  0.05    0.21
Q5    1   0.8994  0.8544 -0.0499  11.00000  0.05    0.21
;
_shelx_res_checksum              53424

_shelx_hkl_file                  
;
  -1   1   0 -0.7505 0.17413   1
  -1   1   0 -0.9197 0.31632   1
   0  -1   0 -0.7072 0.23516   1
   1   0   0 -0.6475 0.22932   1
   1   0   0 -1.2680 0.37838   1
   1  -1   0 -0.4682 0.17988   1
   1  -1   0 -0.6701 0.21022   1
   0   1   0 -0.7863 0.15671   1
  -1   0   0 -0.4910 0.35464   1
  -1   0   0 -0.5735 0.31999   1
  -2   2   0 417.189 13.3728   1
   0  -2   0 463.468 13.6305   1
   2   0   0 448.992 14.6443   1
  -2   2   0 453.569 14.3242   1
   2   0   0 450.323 14.1966   1
  -2   0   0 480.819 14.5238   1
   2  -2   0 448.286 13.3297   1
  -2   0   0 434.961 14.7544   1
  -2   0   0 449.081 12.5947   3
   2  -3   0 3269.12 84.2113   2
   2  -3   0 3056.21 84.4935   1
   1   2   0 3032.21 85.5240   1
  -3   1   0 3070.40 86.3413   1
   1   2   0 3274.96 88.0756   1
  -3   1   0 3204.51 86.3288   1
  -1  -2   0 3180.64 88.1085   1
  -2   3   0 3154.26 84.2931   2
  -2   3   0 3192.50 84.7715   1
  -2   3   0 3039.55 86.3148   1
   3  -1   0 3110.71 86.0480   1
   3  -1   0 3059.50 84.4991   3
  -3   2   0 2937.97 79.6139   1
   2   1   0 2876.95 79.1470   1
   1  -3   0 2869.61 77.8944   1
  -3   2   0 2994.92 78.7346   1
  -2  -1   0 3083.58 80.2742   1
  -1   3   0 2764.31 77.9474   1
  -2  -1   0 2813.68 80.8423   1
   3  -2   0 2832.42 78.5994   3
   3  -2   0 2923.17 79.0925   1
  -1   3   0 2714.94 77.6109   2
   3   0   0 2875.45 78.0064   1
  -3   3   0 2776.98 76.7660   1
  -3   3   0 2807.05 78.1982   1
   0   3   0 2794.80 76.9182   1
  -3   0   0 2860.16 79.2257   1
  -3   0   0 2773.61 79.0207   1
  -3   0   0 2827.22 75.4002   3
   1   3   0 1157.16 36.5422   1
   1   3   0 1143.25 33.4088   1
   3  -4   0 1202.15 31.7447   2
  -4   1   0 1133.50 34.7201   1
  -3   4   0 1162.60 31.7104   2
   4  -1   0 1134.90 31.8969   3
  -3   4   0 1098.26 32.5059   1
   4  -1   0 1128.92 34.0381   1
  -3   4   0 1129.03 34.6453   1
   2   2   0 2608.20 74.4683   1
   2  -4   0 2651.93 69.8034   2
  -4   2   0 2646.67 72.1649   1
  -4   2   0 2553.65 72.7710   1
   2   2   0 2586.78 71.9445   1
  -2   4   0 2650.49 70.2147   2
  -2   4   0 2629.26 70.6313   1
  -2   4   0 2632.26 73.3818   1
   4  -2   0 2509.09 70.7122   3
  -2  -2   0 2470.18 74.4885   1
   4  -2   0 2482.83 71.9966   1
  -4   3   0 502.682 16.1297   1
   3   1   0 502.085 16.8910   1
  -4   3   0 488.655 17.2892   1
  -1   4   0 506.961 15.1363   2
  -3  -1   0 491.815 18.6880   1
   4  -3   0 521.824 16.6493   1
   4  -3   0 500.534 16.4524   3
  -1   4   0 501.693 15.6175   1
  -4   4   0 5099.12 138.260   1
   4   0   0 5100.39 137.772   1
  -4   4   0 4993.88 136.181   1
  -4   0   0 4967.25 134.854   3
   0   4   0 4968.94 136.306   1
   4  -4   0 5058.08 134.942   2
   0   4   0 4958.03 135.493   2
  -4   0   0 5099.57 139.534   1
   1   4   0 401.995 14.3270   1
  -5   1   0 405.744 16.1903   1
   4  -5   0 417.316 12.4630   2
   5  -1   0 409.631 12.5946   3
   5  -1   0 421.835 15.2545   1
  -4   5   0 379.233 15.6660   1
  -4   5   0 410.968 13.6524   1
   2   3   0 272.265 10.9242   1
   3  -5   0 269.113 8.64964   2
  -5   2   0 269.581 11.4660   1
   5  -2   0 267.636 9.51079   3
  -3   5   0 269.127 9.69468   1
  -3   5   0 282.978 12.2563   1
  -3   5   0 276.181 9.13798   2
   5  -2   0 271.758 11.1494   1
  -2  -3   0 285.946 13.8759   1
  -5   3   0 1763.31 53.1771   1
   3   2   0 1704.63 52.0113   1
  -5   3   0 1896.02 52.0516   1
  -3  -2   0 1797.13 55.3424   1
   5  -3   0 1789.38 51.0045   3
  -2   5   0 1830.94 50.1103   2
   5  -3   0 1854.55 52.1875   1
  -2   5   0 1788.73 50.4984   1
   4   1   0 163.496 8.30799   1
  -5   4   0 162.853 7.55405   1
  -5   4   0 164.721 8.85528   1
  -4  -1   0 162.441 9.92289   1
   5  -4   0 178.034 8.19723   3
  -1   5   0 171.660 7.34195   1
  -4  -1   0 177.734 5.20730   3
  -1   5   0 184.447 6.86794   2
   5  -4   0 178.470 8.05971   1
  -5   5   0 322.026 13.8451   1
   5   0   0 337.031 13.3684   1
  -5   5   0 341.432 12.0622   1
   0   5   0 334.391 12.1567   1
   0   5   0 304.917 11.1473   2
  -5   0   0 336.191 15.1521   1
   5  -5   0 329.098 10.5783   2
   5  -5   0 315.862 13.0205   3
  -6   1   0 1283.89 42.1571   1
   1   5   0 1330.53 39.3440   1
   5  -6   0 1330.32 36.7589   2
   6  -1   0 1308.38 40.5033   1
  -5   6   0 1359.95 38.5573   1
  -5   6   0 1236.25 41.5043   1
   4  -6   0 997.126 27.6680   2
   2   4   0 1011.29 30.6717   1
  -6   2   0 996.892 32.1679   1
   6  -2   0 973.447 31.0788   1
   6  -2   0 982.636 28.6298   3
  -4   6   0 979.392 28.0528   2
  -4   6   0 944.704 32.4558   1
  -4   6   0 937.391 29.1764   1
   3   3   0 29.2407 4.05785   1
   3  -6   0 10.5605 2.49329   1
   3  -6   0 23.8148 2.08532   2
  -6   3   0 23.2487 3.83143   1
  -3   6   0 19.2179 2.35061   2
  -3   6   0 21.7669 2.79535   1
  -3   6   0 15.1439 3.91297   1
  -3  -3   0 6.20625 3.12457   1
   6  -3   0 21.1214 2.92665   3
   6  -3   0 19.4141 3.36384   1
  -6   4   0 1512.47 44.3382   1
   4   2   0 1538.40 45.1245   1
  -6   4   0 1437.17 46.0453   1
  -2   6   0 1483.36 42.9537   1
   6  -4   0 1477.92 44.3895   1
  -4  -2   0 1489.01 48.5574   1
  -2   6   0 1530.09 42.4834   2
   6  -4   0 1456.63 43.6280   3
  -6   5   0 609.091 20.4193   1
   5   1   0 630.218 21.8209   1
  -6   5   0 596.861 22.5621   1
  -1   6   0 611.922 19.2211   2
   6  -5   0 619.313 21.0010   3
  -1   6   0 620.633 19.9971   1
   6  -5   0 600.962 20.5358   1
  -5  -1   0 606.365 24.3552   1
  -6   6   0 970.241 34.2354   1
  -6   6   0 1043.72 31.5386   1
   6   0   0 1080.61 33.5732   1
   0   6   0 1020.87 31.6858   1
   0   6   0 1003.13 30.6088   2
  -6   0   0 1018.81 35.8547   1
   6  -6   0 1027.76 33.1090   3
   6  -6   0 1034.38 29.5618   2
   1   6   0 1268.62 37.5069   1
   1   6   0 1168.41 35.8230   2
   6  -7   0 1202.85 34.2192   2
   6  -7   0 1240.90 38.9888   3
  -7   1   0 1162.25 40.8269   1
  -6   7   0 1211.90 36.6006   1
   7  -1   0 1189.30 38.5350   1
  -6   7   0 1201.67 40.4249   1
   2   5   0 689.015 23.0422   1
   5  -7   0 659.914 21.8599   1
  -7   2   0 682.057 25.2359   1
   5  -7   0 686.015 19.6100   2
   7  -2   0 677.932 23.6499   1
  -5   7   0 573.716 24.4301   1
   7  -2   0 660.142 20.4811   3
  -5   7   0 692.637 21.7616   1
   3   4   0 1194.03 37.1739   1
  -7   3   0 1131.25 38.0688   1
   4  -7   0 1233.23 33.3996   2
   4  -7   0 1192.31 36.0983   1
   7  -3   0 1203.54 35.1072   3
  -4   7   0 1170.45 100.411   4
   7  -3   0 1168.63 37.1810   1
  -4   7   0 1205.20 34.3212   2
  -4   7   0 1140.80 39.5753   1
  -4   7   0 1217.13 35.4322   1
  -3  -4   0 1177.72 41.8642   1
   3  -7   0 41.7020 5.06251   1
  -7   4   0 30.2978 4.34496   1
   4   3   0 43.6108 5.13172   1
  -3   7   0 48.6157 4.49791   1
  -3   7   0 41.9692 3.70983   2
  -4  -3   0 55.2099 7.93345   1
   7  -4   0 35.9469 4.03078   3
   7  -4   0 37.7833 4.76542   1
  -7   5   0 576.617 20.8267   1
   5   2   0 587.180 21.7004   1
  -5  -2   0 608.819 25.4249   1
  -2   7   0 600.924 19.2579   2
   7  -5   0 600.430 20.7192   3
   7  -5   0 599.562 20.9660   1
  -2   7   0 624.032 19.9543   1
  -7   6   0 112.130 10.0251   1
   6   1   0 103.147 7.40351   1
  -7   6   0 114.023 6.75321   1
  -6  -1   0 100.692 10.4175   1
   7  -6   0 100.849 6.48417   1
  -1   7   0 108.082 6.37610   1
   7  -6   0 120.159 7.35082   3
  -1   7   0 121.935 6.08570   2
  -7   7   0 124.495 9.46737   1
  -7   7   0 136.494 7.50852   1
   7   0   0 147.435 9.14413   1
  -7   0   0 132.244 12.1451   1
   0   7   0 154.480 7.29934   2
   0   7   0 130.839 7.67847   1
   7  -7   0 139.354 8.63011   3
   7  -7   0 135.529 5.90922   2
   7  -8   0 269.501 9.79642   2
   7  -8   0 295.393 11.8818   1
   1   7   0 296.669 12.9918   1
  -8   1   0 278.346 16.0590   1
   7  -8   0 277.902 13.8020   3
  -7   8   0 284.537 15.5068   1
   8  -1   0 302.308 14.2369   1
  -7   8   0 304.807 12.4317   1
   6  -8   0 197.562 7.03157   2
   6  -8   0 187.566 10.9273   3
  -8   2   0 173.393 11.6814   1
   6  -8   0 189.308 8.81242   1
   2   6   0 189.659 10.0375   1
  -6   8   0 196.492 9.17959   1
  -6   8   0 199.333 12.3770   1
   8  -2   0 209.618 11.0133   1
   5  -8   0 24.3883 2.27120   2
   3   5   0 24.6788 4.46407   1
   5  -8   0 26.0902 3.69338   1
  -8   3   0 21.4071 4.38032   1
  -5   8   0 27.0078 5.59568   1
   8  -3   0 25.0473 3.09799   3
   8  -3   0 22.3316 4.26096   1
  -5   8   0 27.1898 3.68198   1
  -5   8   0 24.5977 2.71173   2
   4  -8   0 12.7310 2.93060   1
   4   4   0 14.2857 3.57151   1
  -8   4   0 11.0863 3.37702   1
  -4   8   0 11.0624 2.18406   2
   8  -4   0 14.3452 2.76729   3
  -4   8   0 12.3008 2.50167   1
   8  -4   0 15.7707 3.53760   1
  -4  -4   0 18.0433 5.30135   1
  -8   5   0 696.018 25.2702   1
   3  -8   0 713.917 24.9760   1
   5   3   0 763.671 26.0072   1
  -5  -3   0 678.767 29.4527   1
  -3   8   0 723.216 22.7824   2
   8  -5   0 735.086 24.9624   1
  -3   8   0 719.640 23.4988   1
   8  -5   0 691.238 24.0082   3
  -8   6   0 117.708 7.56304   1
   6   2   0 130.187 8.51293   1
   8  -6   0 117.168 7.59628   3
  -2   8   0 121.948 6.45085   2
   8  -6   0 104.421 7.04289   1
  -2   8   0 130.560 7.11110   1
  -6  -2   0 125.206 12.7148   1
   1  -8   0 186.533 11.8940   1
  -8   7   0 169.424 9.24400   1
   7   1   0 175.519 10.5334   1
  -1   8   0 182.805 9.25908   1
   8  -7   0 199.352 10.3632   3
  -7  -1   0 187.015 13.4000   1
   8  -7   0 175.282 9.12852   1
  -1   8   0 176.799 8.47227   2
  -8   8   0 40.3750 6.95379   1
   8   0   0 37.1264 6.11830   1
  -8   8   0 44.5911 5.23072   1
   8  -8   0 36.2452 3.31106   2
   0   8   0 39.2912 5.27872   1
  -8   0   0 32.4507 6.58438   1
   8  -8   0 41.8240 5.94639   3
   8  -9   0 451.060 14.2150   2
   1   8   0 434.588 17.8325   1
   8  -9   0 483.623 19.7732   3
   8  -9   0 431.312 16.1334   1
  -9   1   0 430.867 22.0527   1
  -8   9   0 410.093 21.1395   1
  -8   9   0 420.454 17.2141   1
   9  -1   0 468.576 19.7355   1
   7  -9   0 136.902 7.39228   1
  -9   2   0 150.218 13.5716   1
   2   7   0 149.907 9.21682   1
   7  -9   0 154.533 5.89781   2
   7  -9   0 142.777 9.83391   3
  -7   9   0 144.768 13.5885   1
  -7   9   0 153.862 8.32007   1
   9  -2   0 151.337 9.92439   1
   6  -9   0 94.3363 4.14518   2
   6  -9   0 87.0616 5.64709   1
   6  -9   0 99.0549 9.61140   3
  -9   3   0 77.3128 8.91353   1
   3   6   0 88.6823 8.20788   1
  -6   9   0 97.2427 6.28012   1
  -6   9   0 87.8672 10.2221   1
   9  -3   0 90.0428 8.42373   1
   9  -3   0 90.8327 5.39238   3
   5  -9   0 102.272 9.44084   3
  -9   4   0 78.0348 8.45829   1
   5  -9   0 101.349 6.36481   1
   4   5   0 92.9431 8.36051   1
  -5   9   0 103.006 5.44370   2
  -5   9   0 108.260 11.4516   1
   9  -4   0 117.898 8.00922   1
  -5   9   0 106.585 6.58776   1
  -4  -5   0 100.439 11.7410   1
   9  -4   0 94.2325 6.00921   3
   5   4   0 183.820 10.8373   1
  -9   5   0 185.096 11.0088   1
   4  -9   0 200.609 9.74818   1
  -4   9   0 186.346 8.34499   2
  -5  -4   0 175.467 16.1104   1
   9  -5   0 177.888 9.07511   3
  -4   9   0 175.150 8.92748   1
   9  -5   0 174.314 9.96108   1
   3  -9   0 800.977 27.9904   1
  -9   6   0 857.946 28.7738   1
   6   3   0 826.136 28.9911   1
   9  -6   0 746.125 27.1462   1
   9  -6   0 778.223 27.2446   3
  -3   9   0 796.209 25.6379   2
  -3   9   0 796.724 26.4886   1
  -9   7   0 350.016 15.2337   1
   7   2   0 359.131 16.4683   1
  -2   9   0 325.186 13.3437   2
  -7  -2   0 361.837 20.1765   1
  -2   9   0 348.311 14.2347   1
   9  -7   0 330.815 14.4024   1
   9  -7   0 345.799 15.2228   3
   8   1   0 269.520 14.4387   1
  -9   8   0 287.577 13.2378   1
  -8  -1   0 288.412 17.8737   1
   9  -8   0 297.032 14.2337   3
  -1   9   0 279.713 12.8104   1
   9  -8   0 268.487 10.4939   2
   9   0   0 18.7943 4.56242   1
  -9   9   0 22.5219 4.10526   1
   0   9   0 25.7122 4.35998   1
  -9   0   0 28.9909 7.24671   1
   9  -9   0 20.8734 3.60232   1
   9  -9   0 23.4131 5.11522   3
   9  -9   0 21.9989 2.67819   2
   9 -10   0 148.006 6.16260   2
 -10   1   0 143.338 14.9319   1
   1   9   0 146.027 9.76749   1
   9 -10   0 147.593 10.6746   3
  -9  10   0 154.081 9.23366   1
  10  -1   0 139.633 10.4043   1
  -1  -9   0 146.652 9.38363   3
   8 -10   0 46.0555 2.85708   2
   2   8   0 41.6843 6.07857   1
   8 -10   0 51.5669 7.18367   3
   8 -10   0 47.5624 4.69031   1
 -10   2   0 58.0404 9.25991   1
  10  -2   0 45.6934 6.61884   1
  -8  10   0 50.2391 8.64631   1
  -8  10   0 43.9383 5.45779   1
  -2  -8   0 43.5439 5.51885   3
   7 -10   0 109.446 10.2411   3
 -10   3   0 115.915 12.0032   1
   7 -10   0 120.575 6.57640   1
   3   7   0 128.582 9.01725   1
   7 -10   0 119.501 4.91486   2
  -7  10   0 108.796 12.3885   1
  -7  10   0 118.440 7.49804   1
  -3  -7   0 121.413 7.27845   3
  10  -3   0 130.787 9.47463   1
   4   6   0 208.361 11.6170   1
   6 -10   0 184.696 11.8316   3
 -10   4   0 173.625 12.2625   1
   6 -10   0 185.739 8.64406   1
  -4  -6   0 188.242 8.56183   3
  -6  10   0 181.152 7.88916   2
  -6  10   0 180.383 15.8986   1
  10  -4   0 193.343 11.3370   1
  -6  10   0 182.031 9.65375   1
  10  -4   0 186.221 8.92825   3
   5   5   0 318.931 15.3146   1
 -10   5   0 309.752 16.1327   1
   5 -10   0 315.381 12.9167   1
   5 -10   0 299.861 15.6164   3
  -5  10   0 330.199 12.3382   2
  -5  -5   0 313.130 11.0028   3
  10  -5   0 295.893 14.6520   1
  10  -5   0 303.571 13.2124   3
  -5  10   0 344.443 13.7716   1
  -5  -5   0 293.421 19.2742   1
   4 -10   0 455.755 19.5035   3
 -10   6   0 458.192 19.5713   1
   4 -10   0 399.029 16.7684   1
   6   4   0 429.876 19.0759   1
  -6  -4   0 412.150 23.2303   1
  10  -6   0 431.000 17.1581   3
  10  -6   0 441.485 18.0478   1
  -4  10   0 419.121 15.8509   2
  -4  10   0 457.597 17.0658   1
  -6  -4   0 416.658 12.6946   3
 -10   7   0 162.812 10.1982   1
   7   3   0 153.906 10.5892   1
   3 -10   0 149.529 9.63581   1
   3 -10   0 180.489 11.2031   3
  10  -7   0 155.372 9.64465   3
  -3  10   0 146.756 8.08788   2
  -3  10   0 148.839 8.84008   1
  10  -7   0 147.713 9.21261   1
  -7  -3   0 145.521 15.4339   1
   2 -10   0 34.9736 5.95607   3
 -10   8   0 20.1163 4.27965   1
   2 -10   0 28.9361 5.82474   1
   8   2   0 29.8992 5.85082   1
  -2  10   0 15.7283 3.66760   1
  10  -8   0 23.4028 4.63461   3
  -8  -2   0 13.8714 5.69157   1
  10  -8   0 26.9251 4.37713   1
 -10   9   0 66.4141 7.46188   1
   1 -10   0 65.5244 7.89528   3
   1 -10   0 139.724 52.7357   4
   9   1   0 93.4848 10.0267   1
  10  -9   0 63.9528 5.11710   2
  -1  10   0 70.8869 7.36593   1
  -9  -1   0 78.1726 11.9835   1
  10  -9   0 79.5928 8.61500   3
 -10  10   0 29.6158 5.22028   1
  10   0   0 27.9548 5.84490   1
   0 -10   0 24.9207 5.22108   3
  10 -10   0 34.6138 6.13767   3
   0  10   0 25.1846 4.92384   1
  10 -10   0 35.1794 3.31138   2
 -10   0   0 39.9155 8.84818   1
 -11   1   0 231.072 20.8036   1
  10 -11   0 204.259 7.71743   2
   1  10   0 211.913 12.5181   1
  10 -11   0 217.884 13.8222   3
  -1 -10   0 229.931 12.2319   3
 -10  11   0 203.362 11.7470   1
  11  -1   0 200.537 13.3676   1
 -11   2   0 38.1703 8.37157   1
   9 -11   0 47.2534 2.76811   2
   9 -11   0 48.2142 7.62668   3
   2   9   0 44.0058 6.43417   1
  11  -2   0 43.3642 7.21489   1
  -9  11   0 53.6341 6.51934   1
  -2  -9   0 41.2405 5.55744   3
   3   8   0 187.731 11.6141   1
   8 -11   0 190.353 12.3804   3
 -11   3   0 177.412 16.1648   1
  -3  -8   0 195.534 10.0319   3
  11  -3   0 182.863 12.1061   1
  -8  11   0 201.436 10.7046   1
   7 -11   0 32.3868 6.10670   3
   4   7   0 37.9452 6.09000   1
 -11   4   0 38.0395 7.10371   1
  11  -4   0 40.0972 4.72234   3
  -7  11   0 49.8174 5.83418   1
  -4  -7   0 43.6483 4.78504   3
  11  -4   0 42.0296 6.50589   1
 -11   5   0 398.446 19.8196   1
   6 -11   0 396.320 18.7948   3
   5   6   0 390.112 18.1740   1
  -6  11   0 367.429 15.8622   1
  -5  -6   0 389.798 13.4561   3
  11  -5   0 375.873 15.3011   3
  11  -5   0 389.155 17.7385   1
  -6  11   0 368.963 13.9132   2
   6   5   0 84.8573 9.46845   1
   5 -11   0 64.0353 8.26549   3
 -11   6   0 75.7736 8.90957   1
  -6  -5   0 78.1276 12.1425   1
  -5  11   0 68.4017 6.84319   1
  11  -6   0 70.6238 7.87910   1
  -6  -5   0 72.0870 3.67432   3
  11  -6   0 67.7167 6.89164   3
  -5  11   0 72.5766 6.16019   2
 -11   7   0 104.360 10.4547   1
   4 -11   0 108.768 10.6407   3
   7   4   0 87.6212 9.47537   1
  11  -7   0 129.004 8.56117   3
  -4  11   0 114.424 7.24931   2
  -4  11   0 125.915 8.11449   1
  11  -7   0 98.4702 9.14896   1
  -7  -4   0 127.417 15.5036   1
   8   3   0 14.6160 4.38005   1
 -11   8   0 11.9655 3.64767   1
   3 -11   0 10.7046 3.99207   3
  11  -8   0 6.69716 3.20366   3
  11  -8   0 13.8258 3.70779   1
  -8  -3   0 4.86954 4.89889   1
  -3  11   0 6.28623 2.87979   1
   2 -11   0 213.768 13.4108   3
 -11   9   0 217.385 12.6946   1
   9   2   0 243.576 14.3350   1
  -2  11   0 238.299 12.3242   1
  11  -9   0 227.750 13.1755   3
  -9  -2   0 211.661 20.1163   1
  11  -9   0 221.065 9.74447   2
  10   1   0 162.500 11.8455   1
   1 -11   0 172.847 11.1552   3
 -11  10   0 142.331 10.2594   1
  11 -10   0 169.892 11.8126   3
 -10  -1   0 168.180 18.3103   1
  -1  11   0 152.262 10.3352   1
  11 -10   0 163.289 7.59355   2
 -11  11   0 24.7799 5.00174   1
  11   0   0 26.5731 5.97536   1
   0 -11   0 27.6888 5.46129   3
  11 -11   0 22.5280 5.69166   3
  11 -11   0 30.4766 4.71577   2
 -11   0   0 26.2218 7.70458   1
   0  11   0 29.1611 5.51048   1
   1  11   0 104.244 10.6062   1
  11 -12   0 122.152 12.4911   3
 -12   1   0 103.642 14.5697   1
 -11  12   0 113.301 10.3880   1
  -1 -11   0 116.745 10.1656   3
  12  -1   0 119.584 12.4778   1
 -12   2   0 46.6928 9.40905   1
   2  10   0 44.5947 7.16857   1
  10 -12   0 49.5654 7.86072   3
  -2 -10   0 54.2088 6.53804   3
 -10  12   0 45.0212 6.46477   1
  12  -2   0 52.9168 8.25815   1
 -12   3   0 59.2732 10.0722   1
   3   9   0 87.1308 9.51211   1
   9 -12   0 78.9520 9.55133   3
  12  -3   0 72.3682 9.00460   1
  -9  12   0 66.0428 7.34048   1
  -3  -9   0 67.1535 6.77907   3
   4   8   0 93.2110 9.70270   1
   8 -12   0 94.5077 10.7419   3
 -12   4   0 98.8458 12.5254   1
  -4  -8   0 93.9462 6.35023   3
  -8  12   0 98.6045 8.87170   1
  12  -4   0 105.601 10.8572   1
   5   7   0 57.4252 7.99199   1
   7 -12   0 49.0650 7.63864   3
 -12   5   0 42.6133 8.03590   1
  -7  12   0 58.2874 6.65207   1
  12  -5   0 60.1097 7.79931   1
  12  -5   0 65.1091 6.38200   3
  -5  -7   0 68.7474 4.73332   3
   6   6   0 527.672 23.5543   1
   6 -12   0 550.077 24.1971   3
 -12   6   0 544.115 25.4250   1
  -6  -6   0 498.216 28.9961   1
  -6  12   0 619.092 22.2655   1
  12  -6   0 548.842 22.9544   1
  12  -6   0 561.940 21.1661   3
  -6  -6   0 567.092 17.5367   3
   7   5   0 703.827 28.1305   1
 -12   7   0 686.861 28.8868   1
   5 -12   0 708.809 28.2547   3
  -5  12   0 698.756 24.3954   2
  12  -7   0 676.184 26.2673   1
  -7  -5   0 623.262 33.5480   1
  -5  12   0 687.291 25.3766   1
  12  -7   0 715.345 25.9027   3
   8   4   0 1233.84 43.3455   1
 -12   8   0 1246.44 43.8142   1
   4 -12   0 1260.43 43.5223   3
  12  -8   0 1232.20 41.4496   3
  -4  12   0 1270.91 40.9160   1
  -8  -4   0 1201.15 50.8000   1
   9   3   0 1518.82 52.1789   1
   3 -12   0 1559.45 51.6564   3
 -12   9   0 1522.45 51.4964   1
  -3  12   0 1561.59 49.5137   1
  12  -9   0 1598.34 50.8883   3
  -9  -3   0 1537.80 60.1660   1
   2 -12   0 78.8462 9.25252   3
 -12  10   0 81.2814 9.22611   1
  10   2   0 86.4247 10.5288   1
  12 -10   0 87.2420 6.64238   2
 -10  -2   0 72.2328 12.2735   1
  -2  12   0 91.5513 9.39534   1
  12 -10   0 98.9810 10.5065   3
 -12  11   0 285.359 15.7199   1
  11   1   0 311.808 17.7364   1
   1 -12   0 328.587 16.6205   3
  -1  12   0 320.763 16.1344   1
 -11  -1   0 315.589 22.9981   1
  12 -11   0 310.719 17.2277   3
 -12  12   0 329.729 16.9924   1
  12   0   0 310.005 18.3530   1
   0 -12   0 340.154 16.9161   3
  12 -12   0 343.732 18.8342   3
   0  12   0 363.032 17.7199   1
 -12   0   0 324.925 23.5235   1
  12 -13   0 86.9370 11.1528   3
   1  12   0 85.1466 10.2586   1
 -13   1   0 75.7834 13.6169   1
  -1 -12   0 93.7730 9.22542   3
 -12  13   0 77.4575 9.28892   1
  13  -1   0 91.9257 11.6874   1
   2  11   0 85.8825 9.78007   1
 -13   2   0 56.8850 11.2281   1
  11 -13   0 93.3800 11.1177   3
 -11  13   0 81.9246 8.81427   1
  -2 -11   0 90.7234 8.68928   3
  13  -2   0 93.0126 11.1093   1
 -13   3   0 30.1492 8.38165   1
  10 -13   0 30.4865 6.56251   3
   3  10   0 35.0037 6.38601   1
  13  -3   0 35.1017 6.91220   1
  -3 -10   0 37.4813 5.40486   3
 -10  13   0 37.2638 6.05361   1
   9 -13   0 88.9196 10.4604   3
   4   9   0 78.2524 9.28294   1
 -13   4   0 90.1980 12.8372   1
  13  -4   0 100.142 10.9531   1
  -9  13   0 88.6912 9.00227   1
  -4  -9   0 87.4462 7.41568   3
   5   8   0 286.803 16.0293   1
   8 -13   0 268.123 16.0685   3
 -13   5   0 252.584 17.6816   1
  -5  -8   0 264.523 11.4834   3
  -8  13   0 272.900 13.9267   1
  13  -5   0 273.320 15.4992   1
   7 -13   0 789.085 32.0047   3
 -13   6   0 862.664 35.2916   1
   6   7   0 779.517 31.4955   1
  -7  13   0 802.679 29.2774   1
  13  -6   0 813.819 28.4277   3
   7   6   0 131.697 12.3763   1
 -13   7   0 115.409 13.0139   1
   6 -13   0 148.516 13.4567   3
  13  -7   0 128.979 9.02663   3
  -7  -6   0 154.807 19.0094   1
  -6  13   0 127.808 9.30637   1
   8   5   0 369.101 18.9763   1
   5 -13   0 328.141 17.8706   3
 -13   8   0 342.039 18.8765   1
  -8  -5   0 307.423 23.1010   1
  -5  13   0 355.523 16.3630   1
  13  -8   0 317.314 16.0332   3
 -13   9   0 605.858 27.0259   1
   9   4   0 622.288 27.2300   1
   4 -13   0 627.840 26.4735   3
  -9  -4   0 627.555 34.0900   1
  13  -9   0 593.740 24.9970   3
  -4  13   0 632.350 24.6641   1
  10   3   0 613.651 26.6668   1
 -13  10   0 547.879 25.3816   1
   3 -13   0 567.569 25.2319   3
 -10  -3   0 582.657 32.9595   1
  -3  13   0 599.691 24.2712   1
  13 -10   0 617.619 25.3605   3
 -13  11   0 154.056 11.4806   1
   2 -13   0 152.256 11.2612   3
  11   2   0 147.593 14.0582   1
  -2  13   0 136.645 10.4253   1
 -11  -2   0 149.571 19.1308   1
  13 -11   0 160.099 11.7880   3
   1 -13   0 237.088 14.2387   3
  12   1   0 213.319 15.3727   1
 -13  12   0 218.007 14.0478   1
 -12  -1   0 201.881 22.3585   1
  13 -12   0 234.138 15.2151   3
  -1  13   0 229.470 14.0195   1
  13   0   0 9.89105 4.49806   1
   0 -13   0 22.6051 30.6216   4
 -13  13   0 19.8415 5.38537   1
   0 -13   0 13.2934 4.75088   3
  13 -13   0 31.9102 7.02793   3
   0  13   0 25.8670 5.81223   1
 -13   0   0 12.1033 7.00987   1
 -14   1   0 59.7731 13.2375   1
   1  13   0 58.4860 8.94657   1
  13 -14   0 69.0175 10.7491   3
  14  -1   0 66.5628 10.1298   1
 -13  14   0 52.7427 7.99531   1
  -1 -13   0 50.7300 7.34352   3
  12 -14   0 6.72830 4.77882   3
   2  12   0 3.81766 3.77761   1
 -14   2   0 -0.5257 4.74287   1
  -2 -12   0 4.76659 3.25515   3
  14  -2   0 2.67687 4.44578   1
 -12  14   0 6.70289 3.77788   1
 -14   3   0 5.70243 5.07540   1
   3  11   0 1.87818 3.60415   1
  11 -14   0 2.73113 4.15819   3
 -11  14   0 5.22588 3.53901   1
  -3 -11   0 5.46761 2.96851   3
  14  -3   0 11.5781 5.05690   1
  10 -14   0 294.612 17.6075   3
   4  10   0 267.289 16.3133   1
 -14   4   0 281.579 21.2075   1
 -10  14   0 275.178 15.0273   1
 -14   5   0 78.4727 12.0556   1
   5   9   0 76.0352 9.82127   1
   9 -14   0 99.1411 11.9085   3
  -9  14   0 103.951 9.85893   1
   8 -14   0 12.9959 4.63388   3
 -14   6   0 20.7711 6.57883   1
   6   8   0 9.19272 4.53024   1
  -8  14   0 13.7635 4.28539   1
   7 -14   0 43.1181 7.64336   3
 -14   7   0 43.5897 8.42937   1
   7   7   0 53.2622 8.55929   1
  14  -7   0 44.4447 6.12681   3
  -7  14   0 55.6354 7.26575   1
   6 -14   0 20.4645 5.78418   3
 -14   8   0 20.3275 6.33130   1
   8   6   0 22.6604 6.21775   1
  14  -8   0 15.8362 4.37450   3
  -6  14   0 27.6843 5.71572   1
  -8  -6   0 14.7023 7.53910   1
   5 -14   0 62.2997 8.76392   3
   9   5   0 47.7012 8.43163   1
 -14   9   0 39.6879 7.75593   1
  -5  14   0 55.9977 7.32118   1
  14  -9   0 49.9575 7.21097   3
  -9  -5   0 56.2449 12.5909   1
  10   4   0 37.3734 7.66538   1
   4 -14   0 30.7242 6.97378   3
 -14  10   0 34.3981 6.97520   1
 -10  -4   0 43.6957 11.4743   1
  -4  14   0 41.9123 6.81235   1
  14 -10   0 42.9267 7.34913   3
   3 -14   0 35.3124 7.18062   3
  11   3   0 45.7808 8.65180   1
 -14  11   0 33.8184 6.93106   1
 -11  -3   0 47.7395 11.5538   1
  14 -11   0 46.4081 7.69451   3
  -3  14   0 36.4730 6.58795   1
 -14  12   0 63.3281 9.19333   1
   2 -14   0 66.8254 9.01213   3
  12   2   0 75.4767 11.0498   1
  -2  14   0 59.0445 8.49189   1
 -12  -2   0 72.7334 13.5437   1
  14 -12   0 87.8846 10.7364   3
  13   1   0 166.197 15.9339   1
   1 -14   0 175.670 12.5902   3
 -14  13   0 161.100 14.4051   1
  -1  14   0 143.450 13.5692   1
 -13  -1   0 160.782 20.5757   1
  14 -13   0 179.113 15.7258   3
  14   0   0 78.0077 11.2113   1
 -14  14   0 78.4057 10.0967   1
   0 -14   0 70.5298 9.33455   3
 -14   0   0 85.3831 15.5930   1
   0  14   0 79.7662 10.5034   1
  14 -14   0 84.0597 11.5311   3
  14 -15   0 30.4311 8.12537   3
 -15   1   0 47.7323 12.5652   1
   1  14   0 46.5275 8.48742   1
 -14  15   0 43.8305 7.82028   1
  -1 -14   0 43.9275 7.32116   3
  13 -15   0 190.752 17.9110   3
   2  13   0 174.674 15.5122   1
 -15   2   0 128.648 19.0870   1
 -13  15   0 174.708 13.0775   1
 -15   3   0 14.0867 7.91064   1
   3  12   0 20.6748 6.38998   1
  12 -15   0 18.1849 6.10343   3
 -12  15   0 22.7848 5.64804   1
 -15   4   0 196.580 21.6781   1
   4  11   0 192.763 14.3385   1
  11 -15   0 210.952 15.4885   3
 -11  15   0 203.037 13.3409   1
  10 -15   0 67.2129 10.3350   3
 -15   5   0 65.4648 12.1160   1
   5  10   0 50.8747 8.43873   1
 -10  15   0 46.2201 7.25231   1
   9 -15   0 64.9866 10.2518   3
 -15   6   0 47.9045 9.93394   1
   6   9   0 61.3083 9.29157   1
  -9  15   0 41.8331 6.81845   1
   7   8   0 38.7150 7.60323   1
   8 -15   0 61.0392 9.47209   3
 -15   7   0 23.3494 7.39681   1
  -8  15   0 59.6361 8.02020   1
   7 -15   0 201.772 14.5951   3
   8   7   0 205.501 14.5923   1
 -15   8   0 199.817 19.1085   1
  -7  15   0 194.125 12.5531   1
  15  -8   0 175.363 11.6288   3
   9   6   0 14.7424 5.75846   1
   6 -15   0 20.8113 6.31689   3
 -15   9   0 11.1864 5.50152   1
  -9  -6   0 13.7672 8.97158   1
  15  -9   0 20.4796 5.16197   3
  -6  15   0 17.5378 5.20539   1
 -15  10   0 19.5185 5.77097   1
  10   5   0 30.4799 7.03347   1
   5 -15   0 25.1170 6.48216   3
 -10  -5   0 11.1362 7.65017   1
  15 -10   0 25.7041 5.93654   3
  -5  15   0 23.2265 5.39614   1
 -15  11   0 23.1380 6.68506   1
   4 -15   0 12.7256 5.29246   3
  11   4   0 16.6524 6.20212   1
 -11  -4   0 16.3185 8.83383   1
  -4  15   0 22.5143 5.74080   1
  15 -11   0 31.0611 6.43020   3
   3 -15   0 105.346 11.7134   3
 -15  12   0 111.869 12.6463   1
  12   3   0 126.918 13.9691   1
  15 -12   0 130.035 13.3821   3
 -12  -3   0 88.6917 16.4464   1
  -3  15   0 103.237 11.3794   1
  13   2   0 -0.9518 3.55680   1
 -15  13   0 0.47493 3.72903   1
   2 -15   0 0.10226 2.84893   3
 -13  -2   0 -5.3513 5.13985   1
  -2  15   0 -3.2543 2.63471   1
  15 -13   0 -0.8020 3.56302   3
 -15  14   0 16.1858 5.55238   1
  14   1   0 23.0464 7.11281   1
   1 -15   0 12.0641 4.48987   3
  15 -14   0 10.0459 5.19094   3
 -14  -1   0 17.6558 8.78970   1
  -1  15   0 17.9902 5.72791   1
   0 -15   0 147.668 13.9258   3
 -15  15   0 148.922 14.8433   1
  15 -15   0 168.280 16.6618   3
 -15   0   0 141.530 21.2866   1
   0  15   0 153.845 15.1645   1
  13 -16   0 38.6564 8.50835   3
   3  13   0 38.9737 8.16549   1
 -16   3   0 42.6912 12.6884   1
 -13  16   0 46.8932 7.94541   1
 -16   4   0 175.622 21.8708   1
  12 -16   0 227.215 20.0200   3
   4  12   0 212.526 15.2128   1
 -12  16   0 205.786 14.1124   1
   5  11   0 45.4049 8.73202   1
  11 -16   0 47.8909 9.14222   3
 -16   5   0 58.9332 12.3609   1
 -11  16   0 41.6826 7.43122   1
   6  10   0 95.1034 11.8915   1
  10 -16   0 127.568 14.3943   3
 -16   6   0 103.154 15.5034   1
 -10  16   0 132.489 12.4644   1
 -16   7   0 35.6323 9.61457   1
   7   9   0 40.6927 8.17521   1
   9 -16   0 43.0715 8.62171   3
  -9  16   0 51.4876 8.00532   1
 -16   8   0 61.2160 11.7274   1
   8   8   0 85.8307 11.6000   1
   8 -16   0 82.5494 11.2333   3
  -8  16   0 99.8375 10.6774   1
 -16   9   0 111.901 14.6230   1
   9   7   0 130.909 14.4922   1
   7 -16   0 118.474 13.4708   3
  16  -9   0 106.332 10.7952   3
  -7  16   0 111.280 11.6669   1
 -16  10   0 54.6098 10.2945   1
   6 -16   0 66.0149 10.0686   3
  10   6   0 49.5220 9.37759   1
  16 -10   0 57.3116 8.09267   3
  -6  16   0 72.3581 9.63553   1
   5 -16   0 32.8406 7.88441   3
  11   5   0 49.1886 8.98022   1
 -16  11   0 57.0063 10.3420   1
  -5  16   0 39.0961 7.34554   1
  16 -11   0 45.6338 7.80645   3
 -16  12   0 14.2852 5.98626   1
   4 -16   0 25.7549 7.07041   3
  12   4   0 15.0612 6.08801   1
  -4  16   0 26.4571 6.29280   1
 -12  -4   0 17.1471 10.4011   1
  16 -12   0 44.7505 8.52576   3
  13   3   0 83.4278 12.2849   1
   3 -16   0 79.9385 10.7843   3
 -16  13   0 75.6531 11.3654   1
 -13  -3   0 39.9441 13.4092   1
  16 -13   0 93.2226 11.8082   3
  -3  16   0 82.6292 10.6979   1
  11 -17   0 186.206 18.3595   3
   6  11   0 180.657 17.1943   1
 -17   6   0 147.491 19.8410   1
 -11  17   0 175.518 13.2808   1
  10 -17   0 5.43847 5.01129   3
 -17   7   0 2.19874 6.31591   1
   7  10   0 4.64532 5.17228   1
 -10  17   0 11.3649 4.81714   1
   8   9   0 -4.0975 3.48687   1
   9 -17   0 13.2497 5.88122   3
 -17   8   0 7.58393 6.22112   1
  -9  17   0 4.95620 4.07531   1
   9   8   0 53.2247 9.36667   1
 -17   9   0 34.2026 9.39207   1
   8 -17   0 49.3656 9.72128   3
  -8  17   0 35.7836 7.04915   1
  10   7   0 46.2974 9.50747   1
 -17  10   0 37.2380 9.45584   1
   7 -17   0 40.5011 8.94156   3
  -7  17   0 48.8841 8.15048   1
  11   6   0 4.59891 4.89483   1
   6 -17   0 5.04660 5.32958   3
 -17  11   0 2.93440 4.92457   1
  17 -11   0 14.9947 5.15155   3
  -6  17   0 5.43591 4.40845   1
   0   0  -1 -0.1599 0.49300   1
   0   0  -1 -0.2606 0.68808   2
   0   0   1 0.66618 0.73820   1
   0   0   1 0.95556 0.88475   2
   1  -1  -1 608.608 18.1594   2
   0   1  -1 616.536 18.5685   1
   0   1  -1 595.932 18.8584   2
  -1   0  -1 641.215 18.4843   1
  -1   0  -1 639.395 20.2624   1
   0  -1   1 615.357 18.8513   2
   1   0   1 623.990 20.0953   1
   1   0   1 633.576 18.4883   1
  -1   1   1 640.338 17.3996   1
  -1   1   1 648.442 18.1646   1
   0  -1   1 631.033 18.6175   1
  -1   1   1 599.725 18.1568   2
  -1   1  -1 4756.36 131.566   1
  -1   1  -1 4740.91 128.955   1
   1   0  -1 4730.24 128.416   1
   1   0  -1 4610.20 130.032   1
   1   0  -1 4683.04 128.925   2
   0  -1  -1 4922.05 128.730   1
  -1   1  -1 4751.50 129.199   2
  -1   0   1 5039.28 130.714   1
  -1   0   1 4698.39 128.510   1
   0   1   1 4791.24 129.334   1
   1  -1   1 4733.47 129.227   2
   1  -1   1 4725.09 131.492   1
   0   1   1 4788.86 129.095   1
  -1   0   1 4829.87 128.860   2
   1  -1   1 4904.35 129.012   1
   2  -1  -1 9169.49 252.677   2
   2  -1  -1 9266.83 252.166   1
  -1   2  -1 9097.41 248.931   2
  -1  -1  -1 9163.75 250.560   1
  -1   2  -1 9579.91 255.729   1
  -2   1   1 9365.87 253.465   2
   1   1   1 9140.68 253.251   1
   1  -2   1 9418.15 252.284   1
   1  -2   1 9089.16 248.950   2
   1   1   1 8848.61 249.401   1
  -2   1   1 9306.63 251.503   1
   1  -2   1 9374.67 251.975   1
  -2   1   1 9999.99 255.399   1
   3  -2  -1 5821.58 156.342   2
  -2  -1  -1 6103.03 156.663   1
  -1   3  -1 5574.40 155.720   2
   3  -2  -1 5761.02 154.727   1
  -1   3  -1 5740.39 155.711   1
   2   1   1 5758.80 156.895   1
   2   1   1 5708.48 156.162   1
   1  -3   1 5790.30 155.572   2
  -3   2   1 5705.54 154.709   1
  -3   2   1 5648.87 156.514   2
  -3   2   1 5695.13 157.855   1
  -2   0  -1 3228.89 86.8498   1
   0   2  -1 3184.25 86.8175   2
   2  -2  -1 3072.97 85.0588   2
   0   2  -1 3044.05 86.4523   1
   0  -2   1 3275.88 86.5922   1
   2   0   1 3095.52 88.1239   1
   0  -2   1 3066.09 86.4466   2
  -2   2   1 3158.11 85.0704   2
   2   0   1 3332.66 86.7704   1
  -2   1  -1 353.233 15.1328   1
   1   1  -1 363.635 11.8238   1
  -2   1  -1 378.536 12.1183   1
   1   1  -1 357.337 11.9279   2
   2  -1   1 353.121 11.9759   1
  -1  -1   1 348.228 11.7194   1
  -1  -1   1 358.829 11.6892   2
   2  -1   1 368.637 13.9230   1
  -2   2  -1 2143.05 63.3675   1
  -2   2  -1 2147.60 60.2401   1
   2   0  -1 2160.46 59.6828   2
   2   0  -1 2175.46 59.5932   1
  -2   0   1 2142.07 61.9826   1
   2  -2   1 2104.07 60.9407   1
   0   2   1 2188.02 59.8804   3
   0   2   1 2262.05 59.5205   1
  -2   0   1 2193.54 59.7596   1
   2  -2   1 2184.50 60.2337   2
  -2   0   1 2151.91 59.3365   2
   2  -2   1 2066.21 62.7538   1
   0   2   1 2241.96 59.3809   1
  -2   3  -1 190.471 7.88631   1
  -2   3  -1 182.386 7.69577   2
   3  -1  -1 198.741 7.00875   2
  -2   3  -1 196.081 10.5597   1
   3  -1  -1 194.354 7.04602   1
  -3   1   1 196.042 8.53354   1
   1   2   1 184.541 6.95888   3
   1   2   1 200.772 8.03861   1
   2  -3   1 186.910 7.74849   2
   2  -3   1 199.703 10.3803   1
   1   2   1 189.203 7.98539   1
  -3   1   1 201.175 7.41391   1
  -2   4  -1 2587.94 72.1996   1
  -2   4  -1 2565.60 72.0159   2
   4  -2  -1 2586.48 70.3084   2
  -2  -2  -1 2676.81 73.7245   1
  -4   2   1 2666.71 71.4508   1
   2  -4   1 2656.04 76.4780   1
   2   2   1 2622.50 73.2529   1
   2   2   1 2461.95 72.6564   1
   2   2   1 2534.18 70.2853   3
   2  -4   1 2498.37 71.7098   2
  -4   2   1 2568.47 72.2368   1
  -2   5  -1 288.421 11.5493   2
  -3  -2  -1 282.976 13.3673   1
   5  -3  -1 307.329 9.75555   2
   5  -3  -1 320.034 11.9508   3
  -2   5  -1 305.373 11.8264   1
   3   2   1 333.304 13.0128   1
   2  -5   1 304.433 15.2993   1
  -5   3   1 286.069 11.1251   1
   3   2   1 306.901 9.53424   3
  -5   3   1 313.974 11.7352   1
   3   2   1 297.686 13.9780   1
   2  -5   1 311.746 11.3381   2
  -1   4  -1 981.705 30.4748   2
   4  -3  -1 1035.89 28.0668   1
   4  -3  -1 1001.20 30.7218   3
  -1   4  -1 998.241 30.5547   1
  -3  -1  -1 1025.62 32.1073   1
   4  -3  -1 987.273 28.2156   2
  -4   3   1 1021.99 29.1518   1
   1  -4   1 1018.83 30.0552   2
   3   1   1 1077.37 32.1923   1
  -4   3   1 1008.35 29.3063   1
   3   1   1 1001.60 31.5683   1
   3  -3  -1 1313.05 38.6098   3
  -3   0  -1 1281.27 39.1231   1
   0   3  -1 1320.89 38.3891   1
   3  -3  -1 1333.72 35.9894   2
   0   3  -1 1313.62 38.3750   2
  -3   3   1 1310.86 35.7081   2
   0  -3   1 1277.95 37.8842   2
   3   0   1 1374.23 40.3669   1
  -3   3   1 1322.98 35.9186   1
   3   0   1 1309.49 38.9627   1
  -3   3   1 1372.34 35.9166   1
   2  -3  -1 3296.36 89.9701   3
   1   2  -1 3189.45 89.6362   1
  -3   1  -1 3157.95 90.0569   1
   1   2  -1 3310.08 89.6667   2
  -1  -2   1 3381.36 89.3108   2
   3  -1   1 3192.62 91.9564   1
  -2   3   1 3324.49 87.6193   2
  -3   2  -1 4680.76 138.219   1
   2   1  -1 5005.34 137.806   2
   2   1  -1 5328.13 138.135   1
   1  -3  -1 4988.94 138.115   3
  -2  -1   1 5188.65 137.417   2
  -2  -1   1 5200.22 141.851   1
  -2  -1   1 5025.10 138.064   1
   3  -2   1 5371.09 141.266   1
   3   0  -1 5654.41 151.777   2
   0  -3  -1 5774.32 150.956   1
  -3   3  -1 5809.98 152.940   1
   0  -3  -1 5605.34 152.163   3
   3   0  -1 5829.18 152.363   1
  -3   0   1 5593.48 152.522   1
   0   3   1 5469.63 151.566   1
   3  -3   1 5621.64 152.452   2
  -3   0   1 5428.45 155.120   1
   3  -3   1 5397.02 155.664   1
   0   3   1 5744.65 152.527   1
  -1  -3  -1 1123.38 33.2149   3
  -3   4  -1 1155.75 34.3810   1
   4  -1  -1 1155.21 32.9336   2
   4  -1  -1 1195.38 33.7091   1
  -3   4  -1 1162.13 33.9330   2
   1   3   1 1120.55 35.1725   1
  -4   1   1 1125.20 34.0854   1
   3  -4   1 1151.32 33.9778   2
   3  -4   1 1103.11 37.2711   1
  -4   1   1 1205.48 36.1151   1
   1   3   1 1203.03 34.2025   1
  -2  -3  -1 1025.64 33.4604   1
  -3   5  -1 1054.55 31.6732   1
   5  -2  -1 1069.19 30.6767   1
  -3   5  -1 1029.32 31.1177   2
   5  -2  -1 1036.46 29.6351   2
   2   3   1 1016.91 29.6976   3
   2   3   1 1030.34 33.1808   1
  -5   2   1 1091.92 32.8520   1
   2   3   1 1027.60 31.8655   1
   3  -5   1 1055.58 35.3236   1
  -5   2   1 957.724 31.1939   1
   3  -5   1 1012.90 30.9250   2
  -3   6  -1 2108.39 62.7437   1
   6  -3  -1 2244.33 61.5923   1
  -3   6  -1 2170.18 62.3798   2
  -3  -3  -1 2301.48 66.3566   1
   3  -6   1 2241.14 67.4581   1
   3   3   1 2142.06 63.5691   1
   3  -6   1 2136.71 61.7742   2
  -6   3   1 2117.35 62.7943   1
  -6   3   1 2246.44 63.7661   1
   7  -4  -1 325.159 12.4146   1
  -4  -3  -1 341.206 16.7893   1
   7  -4  -1 348.545 13.7930   3
  -3   7  -1 342.298 13.8603   1
  -3   7  -1 363.642 13.7499   2
   4   3   1 363.307 14.9298   1
  -7   4   1 331.984 14.1339   1
  -7   4   1 336.174 14.2375   1
   3  -7   1 365.182 17.6759   1
   3  -7   1 342.220 12.6842   2
  -2   6  -1 268.307 11.3084   1
  -4  -2  -1 264.560 13.4925   1
   6  -4  -1 272.725 9.54965   1
  -2   6  -1 252.282 10.9280   2
   6  -4  -1 273.683 11.3607   3
   6  -4  -1 286.999 8.82666   2
  -6   4   1 267.297 11.0136   1
   2  -6   1 274.839 15.0017   1
  -6   4   1 273.368 11.0056   1
   4   2   1 246.415 12.0633   1
   2  -6   1 251.122 10.2301   2
   5  -4  -1 2839.19 77.2874   1
   5  -4  -1 2891.90 80.6435   3
   5  -4  -1 2909.27 77.2010   2
  -4  -1  -1 2700.46 82.5663   1
  -1   5  -1 2826.61 80.2142   2
  -1   5  -1 2885.20 80.5061   1
   4   1   1 2851.63 76.9133   3
  -5   4   1 2847.11 79.1321   1
  -5   4   1 2932.13 78.9601   1
   4   1   1 2882.97 82.2289   1
   1  -5   1 2920.08 79.4658   2
  -4   0  -1 2197.06 63.9439   1
   0   4  -1 2123.51 62.3110   1
   0   4  -1 2238.97 62.3986   2
   4  -4  -1 2160.24 62.6212   3
   4  -4  -1 2258.22 58.9055   2
  -4   4   1 2185.64 60.0966   1
  -4   4   1 2224.94 59.9325   1
   0  -4   1 2145.76 61.3978   2
   4   0   1 2265.21 64.5338   1
  -4   1  -1 558.512 19.6164   1
   1   3  -1 567.591 18.5731   2
   3  -4  -1 581.163 19.1821   3
   1   3  -1 553.458 18.7479   1
  -1  -3   1 534.822 17.8683   2
  -3   4   1 666.518 67.5369   4
   4  -1   1 591.272 20.9846   1
  -4   2  -1 850.956 26.6593   1
   2   2  -1 877.434 26.2140   1
   2   2  -1 833.155 25.7000   2
   2  -4  -1 840.413 26.3458   3
  -2  -2   1 825.097 30.0710   1
   4  -2   1 874.080 28.7887   1
  -2  -2   1 863.132 25.3371   2
   1  -4  -1 2042.52 58.1951   3
  -4   3  -1 2070.75 58.6376   1
   3   1  -1 2089.69 58.2922   1
   3   1  -1 2006.56 57.4785   2
  -3  -1   1 2037.13 62.1080   1
  -1   4   1 2028.02 56.0558   1
   4  -3   1 2121.04 61.3163   1
   4   0  -1 1139.06 32.7968   2
   4   0  -1 1066.90 33.4967   1
  -4   4  -1 1116.33 34.0956   1
   0  -4  -1 1141.77 33.3931   3
   0   4   1 1144.87 32.7439   1
  -4   0   1 1095.05 36.8005   1
   0   4   1 1156.40 34.6528   1
   4  -4   1 1157.73 37.0367   1
   4  -4   1 1141.15 33.4676   2
  -4   5  -1 90.7875 5.61719   1
   5  -1  -1 100.428 5.59786   1
  -1  -4  -1 83.4633 4.71253   3
   5  -1  -1 89.1947 4.56795   2
   1   4   1 91.5321 5.44558   1
   4  -5   1 89.7469 8.43802   1
  -5   1   1 96.2887 7.20703   1
   1   4   1 86.1615 6.41776   1
   4  -5   1 95.7090 5.35065   2
  -2  -4  -1 496.279 19.9526   1
  -4   6  -1 489.142 16.8838   2
  -4   6  -1 480.808 17.5459   1
  -2  -4  -1 483.724 15.8155   3
   6  -2  -1 502.446 17.1163   1
   2   4   1 472.888 19.4683   1
   2   4   1 500.996 17.7005   1
  -6   2   1 506.838 19.5143   1
   4  -6   1 520.436 20.8941   1
   4  -6   1 487.884 16.7754   2
  -3  -4  -1 346.717 16.8295   1
  -4   7  -1 355.010 14.0775   1
  -4   7  -1 353.956 13.4289   2
  -3  -4  -1 345.995 11.7684   3
   7  -3  -1 335.327 13.1997   1
   4  -7   1 332.741 16.6401   1
   4  -7   1 356.471 13.0120   2
  -7   3   1 356.048 15.4921   1
   3   4   1 353.049 14.4936   1
  -4  -4  -1 450.587 20.7775   1
  -4   8  -1 424.380 16.7373   1
  -4   8  -1 405.592 15.8934   2
   8  -4  -1 437.115 15.7813   1
   4  -8   1 458.756 20.3719   1
   4   4   1 432.972 17.7271   1
   4  -8   1 424.154 15.1593   2
  -8   4   1 416.973 17.8886   1
  -4   9  -1 396.058 16.5553   1
   9  -5  -1 386.630 16.1883   3
  -5  -4  -1 411.477 20.8867   1
   9  -5  -1 404.607 15.1753   1
  -4   9  -1 412.225 16.0477   2
  -9   5   1 403.391 17.7556   1
   4  -9   1 388.366 14.3528   2
   5   4   1 423.577 18.0148   1
   4  -9   1 392.829 19.5934   1
   8  -5  -1 704.993 24.1935   3
  -3   8  -1 677.382 23.6625   2
  -5  -3  -1 714.176 28.7301   1
  -3   8  -1 703.938 24.2688   1
  -8   5   1 652.719 24.8057   1
   5   3   1 691.525 25.4866   1
   3  -8   1 700.081 28.5947   1
   3  -8   1 696.215 22.3201   2
  -8   5   1 725.448 24.8510   1
   7  -5  -1 162.591 6.90456   1
   7  -5  -1 167.447 8.75574   3
  -2   7  -1 173.027 8.62699   2
  -2   7  -1 162.333 8.63317   1
  -5  -2  -1 170.620 11.3361   1
   5   2   1 165.448 9.74298   1
  -7   5   1 168.642 8.83914   1
   2  -7   1 167.314 12.0453   1
   2  -7   1 172.231 7.66190   2
  -7   5   1 163.927 8.39214   1
  -1   6  -1 1897.46 55.3612   1
   6  -5  -1 1831.73 51.6641   1
  -5  -1  -1 1936.81 58.7209   1
  -1   6  -1 1834.26 54.9410   2
   6  -5  -1 1896.13 51.3231   2
   6  -5  -1 1870.52 55.5945   3
   1  -6   1 1869.34 53.7700   2
   5   1   1 2004.16 57.5812   1
  -6   5   1 1859.21 54.4722   1
  -6   5   1 1940.64 53.8428   1
   0   5  -1 1280.52 39.3782   1
  -5   0  -1 1285.16 41.5821   1
   5  -5  -1 1286.42 39.8618   3
   0   5  -1 1327.96 39.2888   2
  -5   5   1 1310.27 37.8049   1
   0  -5   1 1303.25 38.1490   2
   5   0   1 1385.90 41.7990   1
  -5   5   1 1310.24 37.1190   1
   4  -5  -1 82.3853 5.58501   3
   1   4  -1 89.3615 5.56192   1
  -5   1  -1 82.8756 7.24627   1
   1   4  -1 84.2165 5.27535   2
  -4   5   1 84.4333 3.50131   1
   5  -1   1 95.9691 8.27702   1
  -4   5   1 81.8759 3.84045   1
  -1  -4   1 88.2566 4.81895   2
  -5   2  -1 64.3797 6.14515   1
   3  -5  -1 49.7710 4.94250   3
   2   3  -1 61.3607 4.20990   2
   2   3  -1 66.6361 4.90103   1
   5  -2   1 57.2292 6.40034   1
  -3   5   1 61.3718 2.37837   1
  -3   5   1 65.2960 2.85149   1
   3   2  -1 3361.91 93.7341   1
   3   2  -1 3313.88 92.8024   2
   2  -5  -1 3276.85 93.6379   3
   2  -5  -1 3878.62 186.825   4
  -5   3  -1 3156.00 93.8963   1
  -2   5   1 3337.81 91.9721   1
  -2   5   1 3356.60 90.5294   1
   5  -3   1 3151.77 96.1385   1
  -3  -2   1 3515.04 99.4043   1
   4   1  -1 312.575 12.6342   1
   4   1  -1 321.268 11.7827   2
  -5   4  -1 321.238 12.8733   1
   1  -5  -1 337.050 12.6219   3
  -1   5   1 349.661 11.0618   1
   5  -4   1 322.236 14.8248   1
  -4  -1   1 330.885 16.1175   1
   5   0  -1 477.931 15.9104   2
  -5   5  -1 487.936 17.3745   1
   5   0  -1 479.519 17.1177   1
   0  -5  -1 447.704 16.3023   3
  -5   0   1 496.739 20.5122   1
   0   5   1 510.706 16.1668   1
   5  -5   1 464.331 16.3670   2
   5  -5   1 483.956 19.6249   1
   0   5   1 488.964 18.5445   1
  -5   6  -1 494.288 17.3911   1
  -1  -5  -1 459.324 15.9656   3
   6  -1  -1 486.893 17.1574   1
   5  -6   1 467.888 16.2940   2
   1   5   1 478.382 16.6720   1
   1   5   1 430.821 18.6922   1
   5  -6   1 443.102 19.4006   1
  -6   1   1 481.292 20.0989   1
  -2  -5  -1 49.1673 4.33392   3
   7  -2  -1 44.2065 5.01708   1
  -5   7  -1 49.7406 5.20182   1
  -5   7  -1 46.0278 4.47012   2
  -7   2   1 55.9254 7.17514   1
   5  -7   1 47.4589 4.58444   2
   2   5   1 45.4774 6.48903   1
   5  -7   1 54.0067 7.29192   1
   2   5   1 50.6751 5.42289   1
   8  -3  -1 737.187 24.6322   1
  -5   8  -1 702.409 23.8507   2
  -5   8  -1 705.853 24.9975   1
  -3  -5  -1 754.198 29.2810   1
  -3  -5  -1 740.648 22.6023   3
   3   5   1 738.234 25.6092   1
   5  -8   1 737.466 28.3067   1
   5  -8   1 740.800 23.6165   2
  -8   3   1 723.157 27.5546   1
  -5   9  -1 828.675 28.5205   1
  -4  -5  -1 850.980 25.0082   3
  -5   9  -1 842.421 27.3526   2
   9  -4  -1 854.802 27.6479   1
  -4  -5  -1 801.160 33.1174   1
  -5   9  -1 721.166 82.4146   4
   4   5   1 795.008 29.0240   1
   5  -9   1 823.168 31.6376   1
   5  -9   1 861.234 26.3527   2
  -9   4   1 905.394 31.5421   1
  -5  -5  -1 152.812 15.2881   1
  -5  10  -1 151.035 9.54229   1
  -5  10  -1 162.027 8.85098   2
  10  -5  -1 159.156 8.74227   1
 -10   5   1 152.663 10.8249   1
   5 -10   1 161.704 7.74665   2
   5   5   1 153.209 10.2568   1
   5 -10   1 154.713 11.7374   1
  11  -6  -1 869.611 28.5622   1
  -6  -5  -1 819.205 36.5098   1
  -5  11  -1 869.597 30.4522   1
  11  -6  -1 814.353 29.5460   3
 -11   6   1 820.930 32.2748   1
   5 -11   1 779.188 32.6750   1
   6   5   1 862.966 31.9794   1
   5 -11   1 886.356 26.9212   2
  10  -6  -1 325.202 14.4901   1
  10  -6  -1 412.141 17.1324   3
  -4  10  -1 407.875 17.1921   1
  -6  -4  -1 403.115 21.8750   1
 -10   6   1 394.305 18.0987   1
   4 -10   1 388.247 20.1458   1
   4 -10   1 435.558 14.8266   2
   6   4   1 443.319 18.9425   1
   9  -6  -1 1029.87 34.5353   3
  -3   9  -1 1073.36 34.8250   1
  -6  -3  -1 1083.57 40.4323   1
  -9   6   1 1075.86 35.2345   1
   6   3   1 1043.99 36.3394   1
   3  -9   1 1020.70 39.3104   1
   3  -9   1 1048.61 32.1199   2
  -9   6   1 1066.69 38.1597   1
  -2   8  -1 627.354 22.0346   2
  -2   8  -1 631.325 22.5337   1
  -6  -2  -1 596.076 26.2007   1
   8  -6  -1 599.803 19.3133   1
   8  -6  -1 623.518 22.5364   3
   2  -8   1 633.803 20.3838   2
  -8   6   1 645.681 22.0329   1
   2  -8   1 612.929 27.1307   1
  -8   6   1 586.516 22.7089   1
   6   2   1 621.559 23.8190   1
  -1   7  -1 306.906 13.5378   1
   7  -6  -1 327.069 9.78785   2
   7  -6  -1 322.197 10.3360   1
   7  -6  -1 319.682 13.9988   3
  -1   7  -1 333.801 13.5401   2
  -6  -1  -1 328.210 16.6305   1
   6   1   1 318.095 15.1032   1
   1  -7   1 325.928 12.1976   2
  -7   6   1 332.718 13.7212   1
  -7   6   1 349.384 12.7181   1
   6  -6  -1 1501.18 45.4038   3
  -6   0  -1 1502.49 47.9284   1
   0   6  -1 1442.09 44.7173   1
   0   6  -1 1475.72 44.3811   2
  -6   6   1 1454.67 43.7530   1
   6   0   1 1504.33 47.0257   1
   6   0   1 1456.87 39.9794   3
  -6   6   1 1514.77 42.5206   1
   5  -6  -1 2555.52 73.9757   3
   1   5  -1 2561.28 73.4385   1
   1   5  -1 2547.12 72.9526   2
  -6   1  -1 2446.67 75.3914   1
  -5   6   1 2657.25 70.4297   1
  -5   6   1 2575.81 71.6804   1
   6  -1   1 2608.54 75.9116   1
  -6   2  -1 774.208 26.7949   1
   2   4  -1 749.259 24.7213   2
   4  -6  -1 785.076 25.8557   3
   2   4  -1 775.247 25.5181   1
  -4   6   1 736.839 81.9643   4
  -4   6   1 797.599 23.4937   1
  -4   6   1 772.102 22.1547   1
   6  -2   1 791.615 27.7151   1
   3   3  -1 1079.81 32.6729   1
  -6   3  -1 1050.66 33.3236   1
   3   3  -1 1002.11 31.3946   2
   3  -6  -1 999.593 32.4501   3
   6  -3   1 980.536 34.4881   1
  -3   6   1 1025.40 28.9466   1
  -3   6   1 1029.24 30.8618   1
  -3   6   1 1031.62 28.5184   2
  -3  -3   1 1120.69 38.5654   1
   2  -6  -1 594.145 20.9749   3
   2  -6  -1 684.706 76.6905   4
  -6   4  -1 616.838 21.5044   1
   4   2  -1 587.256 19.8932   2
   4   2  -1 599.275 21.0358   1
  -2   6   1 628.599 18.4112   1
  -4  -2   1 572.202 25.2558   1
   6  -4   1 605.002 23.2770   1
   5   1  -1 1314.20 41.0836   1
   1  -6  -1 1398.82 40.8296   3
   5   1  -1 1324.40 39.5727   2
  -5  -1   1 1332.00 45.8194   1
  -1   6   1 1355.08 38.9245   1
   6  -5   1 1359.66 43.8375   1
   6   0  -1 1439.25 43.4626   1
   0  -6  -1 1387.35 42.3243   3
  -6   6  -1 1441.63 43.5005   1
   0   6   1 1442.02 41.9475   1
   0   6   1 1347.06 45.2395   1
  -6   0   1 1489.01 48.3305   1
   6  -6   1 1425.99 46.1871   1
   6  -6   1 1426.89 42.0980   2
   7  -1  -1 64.8677 6.36825   1
  -1  -6  -1 62.8059 4.68186   3
  -6   7  -1 80.9043 6.98228   1
   6  -7   1 64.0695 5.45372   2
   6  -7   1 59.4623 7.36145   1
   1   6   1 72.8325 6.40385   1
  -7   1   1 51.4974 7.58370   1
   1   6   1 58.2881 7.47016   1
  -6   8  -1 960.912 31.8898   1
  -2  -6  -1 962.050 30.0676   3
   8  -2  -1 963.510 31.8743   1
   2   6   1 973.481 31.9344   1
  -8   2   1 1003.21 36.0800   1
   6  -8   1 981.767 30.3828   2
   6  -8   1 997.081 34.8700   1
  -6   9  -1 412.915 17.2460   1
  -6   9  -1 416.106 15.8077   2
   9  -3  -1 414.907 16.9223   1
  -3  -6  -1 426.766 14.9343   3
   3   6   1 430.857 17.8094   1
   6  -9   1 447.191 19.9006   1
  -9   3   1 407.617 20.1233   1
   6  -9   1 446.367 15.6526   2
  -4  -6  -1 626.638 20.3614   3
  10  -4  -1 650.986 23.2896   1
  -6  10  -1 618.287 22.0401   2
  -6  10  -1 649.546 23.9199   1
 -10   4   1 598.921 26.4640   1
   6 -10   1 628.754 21.1531   2
   4   6   1 686.389 25.0612   1
   6 -10   1 633.739 26.1601   1
  -5  -6  -1 184.011 17.1954   1
  -6  11  -1 163.304 10.3004   1
  11  -5  -1 166.147 9.76960   1
  -6  11  -1 166.125 9.94467   2
 -11   5   1 164.508 12.3983   1
   6 -11   1 168.935 8.04856   2
   5   6   1 169.044 11.2145   1
   6 -11   1 166.637 11.8767   1
  -6  12  -1 23.7216 4.91113   1
  -6  -6  -1 16.5436 6.09972   1
   6   6   1 22.5707 5.52669   1
   6 -12   1 18.0449 2.99200   2
 -12   6   1 24.3905 5.80754   1
  -7  -6  -1 123.316 16.6866   1
  -6  13  -1 137.408 10.1686   1
   7   6   1 134.037 13.1320   1
 -13   7   1 137.840 14.3748   1
  12  -7  -1 525.870 21.8557   3
  -5  12  -1 512.664 22.0699   1
  -7  -5  -1 500.328 28.0725   1
   7   5   1 535.227 23.6733   1
 -12   7   1 576.777 24.7952   1
  11  -7  -1 82.3856 8.55805   3
  -4  11  -1 75.0165 7.93294   1
  -7  -4  -1 107.030 13.3750   1
 -11   7   1 99.6886 10.3986   1
   4 -11   1 96.6719 11.3178   1
   7   4   1 81.2729 9.47498   1
  10  -7  -1 363.201 16.2397   3
  10  -7  -1 340.468 13.4790   1
  -7  -3  -1 373.497 21.1307   1
  -3  10  -1 393.480 16.6620   1
 -10   7   1 384.478 16.8438   1
   3 -10   1 348.576 19.8505   1
   7   3   1 361.808 17.6798   1
  -7  -2  -1 456.199 22.9680   1
  -2   9  -1 502.535 19.1939   1
   9  -7  -1 465.102 15.3638   1
   9  -7  -1 460.818 18.9700   3
  -9   7   1 458.840 18.1625   1
   7   2   1 491.565 20.5945   1
  -9   7   1 420.851 19.3244   1
   2  -9   1 461.129 23.4304   1
   8  -7  -1 267.311 12.9216   3
  -7  -1  -1 239.721 15.0807   1
   8  -7  -1 262.408 7.99228   2
  -1   8  -1 262.131 12.4890   1
  -8   7   1 250.674 12.6058   1
  -8   7   1 262.142 11.2346   1
   7   1   1 257.816 13.6689   1
  -7   0  -1 354.197 17.6873   1
   0   7  -1 319.776 14.3029   1
   7  -7  -1 340.874 15.0297   3
  -7   7   1 341.849 14.3733   1
   7   0   1 361.842 16.4444   1
  -7   7   1 345.044 12.7809   1
   1   6  -1 809.712 26.9718   1
  -7   1  -1 788.211 29.4435   1
   6  -7  -1 771.958 27.2789   3
   7  -1   1 809.674 29.0378   1
  -6   7   1 795.292 26.1197   1
  -6   7   1 800.302 24.2025   1
   7  -1   1 786.490 22.8139   3
  -7   2  -1 812.983 28.6104   1
   2   5  -1 811.323 26.6487   1
   5  -7  -1 770.512 26.9004   3
  -5   7   1 753.515 23.2579   1
  -5   7   1 772.409 25.2247   1
   7  -2   1 783.066 28.5164   1
  -5   7   1 822.379 93.9546   4
   4  -7  -1 1276.56 39.8788   3
   3   4  -1 1283.52 39.5920   1
  -7   3  -1 1296.70 40.9156   1
  -4   7   1 1239.69 34.7623   2
  -4   7   1 1256.88 35.8280   1
   7  -3   1 1216.31 41.4387   1
  -4   7   1 1307.30 38.4649   1
  -7   4  -1 55.2970 5.96929   1
   3  -7  -1 50.9139 5.74681   3
   4   3  -1 51.9646 5.60971   1
   7  -4   1 45.7529 6.23430   1
  -3   7   1 55.9218 3.41105   1
  -4  -3   1 46.3593 7.74586   1
  -3   7   1 56.9406 2.93641   2
   2  -7  -1 139.229 8.31867   3
   2  -7  -1 199.133 45.1100   4
   5   2  -1 141.021 8.40964   1
  -7   5  -1 152.062 8.82832   1
  -2   7   1 157.993 6.75768   1
  -5  -2   1 154.364 14.1732   1
   7  -5   1 145.316 9.77278   1
  -7   6  -1 1355.81 41.2178   1
   6   1  -1 1323.54 40.9533   1
   1  -7  -1 1300.85 40.2941   3
  -6  -1   1 1240.27 45.8947   1
   7  -6   1 1299.96 43.2327   1
  -1   7   1 1330.35 38.6272   1
   7  -6   1 1279.39 39.3026   2
  -7   7  -1 109.719 7.32878   1
   7   0  -1 104.597 7.28617   1
   0  -7  -1 97.5442 6.59471   3
   0   7   1 109.724 10.5478   1
   7  -7   1 112.316 6.41170   2
   0   7   1 113.674 6.69850   1
  -7   0   1 111.660 11.9050   1
   7  -7   1 105.671 9.84422   1
  -1  -7  -1 257.344 11.0919   3
   8  -1  -1 249.303 12.2570   1
  -7   8  -1 241.815 11.9709   1
   1   7   1 243.977 11.5242   1
   7  -8   1 242.801 13.6801   1
  -8   1   1 240.800 15.1413   1
   1   7   1 274.097 15.0509   1
   7  -8   1 242.495 10.6388   2
  -2  -7  -1 588.348 20.2236   3
  -7   9  -1 544.064 21.7331   1
   9  -2  -1 581.579 22.0785   1
   7  -9   1 583.696 24.0865   1
   2   7   1 589.838 21.9555   1
  -9   2   1 605.519 26.3564   1
   7  -9   1 584.766 19.9902   2
  -7  10  -1 878.707 30.7653   1
  -3  -7  -1 906.506 28.2386   3
  10  -3  -1 864.132 30.5691   1
 -10   3   1 867.452 35.3604   1
   7 -10   1 894.310 28.1972   2
   7 -10   1 931.316 33.3042   1
   3   7   1 866.237 31.1292   1
  -4  -7  -1 181.125 8.14272   3
  11  -4  -1 159.271 10.0451   1
  -7  11  -1 173.463 10.6535   1
 -11   4   1 150.313 14.9475   1
   7 -11   1 159.781 11.3982   1
   7 -11   1 161.174 8.04767   2
   4   7   1 162.744 11.0341   1
  12  -5  -1 355.398 23.1339   1
  -7  12  -1 387.586 17.6552   1
 -12   5   1 347.852 20.2912   1
   7 -12   1 388.117 14.0647   2
   5   7   1 361.082 18.2468   1
  -7  13  -1 428.799 19.7261   1
 -13   6   1 424.128 23.1528   1
   6   7   1 424.624 20.8453   1
  -7  14  -1 3.79034 2.90009   1
 -14   7   1 1.57096 4.14562   1
   7   7   1 7.53743 4.47142   1
  -7  15  -1 17.0444 5.21521   1
   7 -15   1 9.53249 5.61588   3
   8   7   1 28.0539 7.23913   1
 -15   8   1 14.0278 6.07276   1
  -6  14  -1 192.720 12.7200   1
   8   6   1 185.569 16.3587   1
 -14   8   1 182.949 16.8520   1
  -8  -5  -1 27.4617 9.11477   1
  13  -8  -1 26.8941 5.46384   3
  -5  13  -1 24.8669 5.33197   1
   8   5   1 26.2848 6.36148   1
 -13   8   1 41.0631 7.30108   1
  -4  12  -1 207.522 12.6640   1
  12  -8  -1 227.059 12.9839   3
  -8  -4  -1 241.157 21.4446   1
 -12   8   1 247.130 14.4464   1
   8   4   1 217.791 14.4024   1
  11  -8  -1 77.8225 8.50785   3
  -8  -3  -1 84.3574 12.0277   1
  -3  11  -1 86.7690 8.85922   1
   8   3   1 75.9958 9.35537   1
   3 -11   1 76.5244 10.8525   1
 -11   8   1 74.0652 8.38019   1
  -8  -2  -1 107.072 13.2103   1
  10  -8  -1 85.4513 3.93307   2
  -2  10  -1 82.2162 8.30200   1
  10  -8  -1 80.7435 8.60993   3
   2 -10   1 114.477 13.5832   1
 -10   8   1 112.359 7.75060   1
 -10   8   1 73.0789 9.89305   1
   8   2   1 107.359 10.7610   1
   9  -8  -1 465.461 19.6056   3
  -8  -1  -1 457.605 22.9952   1
   9  -8  -1 459.049 13.4421   2
  -1   9  -1 448.068 18.8049   1
   9  -8  -1 443.202 13.0907   2
   8   1   1 458.110 20.6035   1
  -9   8   1 459.795 17.5655   1
  -9   8   1 464.938 20.0332   1
  -8   0  -1 389.204 20.2515   1
   8  -8  -1 403.119 17.6227   3
   0   8  -1 415.349 17.2953   1
  -8   8   1 393.966 17.3833   1
  -8   8   1 417.589 15.3930   1
   8   0   1 402.982 18.7895   1
  -8   1  -1 325.179 16.9663   1
   7  -8  -1 313.838 14.7824   3
   1   7  -1 322.964 14.4594   1
   8  -1   1 310.835 9.98004   3
  -7   8   1 332.773 12.2922   1
   8  -1   1 332.388 16.1896   1
  -7   8   1 328.284 14.4122   1
   6  -8  -1 154.965 9.60107   3
  -8   2  -1 168.519 11.1775   1
   2   6  -1 150.853 9.32706   1
   8  -2   1 183.533 11.2843   1
  -6   8   1 178.067 9.44393   1
  -6   8   1 174.567 7.40728   1
   8  -2   1 167.497 6.87196   3
   5  -8  -1 380.489 16.3503   3
  -8   3  -1 383.243 17.4418   1
   3   5  -1 362.929 15.7712   1
   8  -3   1 351.539 17.1046   1
  -5   8   1 390.083 12.9571   1
  -5   8   1 396.787 15.6881   1
   4   4  -1 275.729 12.9947   1
  -8   4  -1 291.944 14.0226   1
   4  -8  -1 273.350 13.2015   3
  -4  -4   1 295.741 18.0828   1
   8  -4   1 291.599 14.6972   1
  -4   8   1 278.872 10.1621   1
  -4   8   1 286.118 9.37033   2
  -4   8   1 267.753 12.9071   1
  -8   5  -1 289.947 14.0089   1
   3  -8  -1 320.230 14.1661   3
   5   3  -1 311.165 14.0092   1
   8  -5   1 334.087 15.8072   1
  -3   8   1 302.934 11.1468   1
  -3   8   1 304.593 10.4319   2
   2  -8  -1 423.689 17.2213   3
   6   2  -1 412.817 17.4128   1
  -8   6  -1 422.328 17.5826   1
   2  -8  -1 386.192 65.6484   4
  -2   8   1 435.311 14.9514   1
  -2   8   1 420.774 13.9722   2
  -6  -2   1 436.305 22.4886   1
   8  -6   1 443.138 19.2083   1
   7   1  -1 231.799 11.9729   1
   1  -8  -1 250.958 11.8755   3
  -8   7  -1 229.510 11.9713   1
   8  -7   1 239.623 10.5987   2
  -7  -1   1 261.813 16.4572   1
   8  -7   1 231.795 13.1756   1
  -1   8   1 241.244 10.4657   1
  -1   8   1 221.556 13.4751   1
   0  -8  -1 127.287 7.85812   3
   8   0  -1 133.319 9.03047   1
  -8   8  -1 129.838 8.56953   1
  -8   0   1 135.101 14.0798   1
   8  -8   1 142.524 7.50691   2
   0   8   1 120.560 7.74625   1
   8  -8   1 127.836 9.62242   1
   0   8   1 142.697 13.1065   1
  -8   9  -1 25.5939 4.60942   1
  -1  -8  -1 22.4448 3.94068   3
   9  -1  -1 28.0536 4.86216   1
   8  -9   1 19.0991 3.30092   2
   8  -9   1 22.1042 4.98092   1
  -9   1   1 30.5383 7.10042   1
   1   8   1 31.4336 4.72624   1
  10  -2  -1 182.268 11.1143   1
  -2  -8  -1 182.787 9.39645   3
  -8  10  -1 194.801 11.1374   1
   2   8   1 173.275 10.4424   1
   8 -10   1 185.856 11.9970   1
   8 -10   1 166.267 8.57526   2
 -10   2   1 193.873 17.0952   1
  -8  11  -1 144.537 9.81525   1
  11  -3  -1 135.278 9.71516   1
  -3  -8  -1 145.705 8.05097   3
 -11   3   1 119.496 13.5492   1
   8 -11   1 155.218 7.75553   2
   3   8   1 137.684 9.86405   1
  12  -4  -1 152.157 10.4326   1
  -8  12  -1 156.868 10.5989   1
  -4  -8  -1 160.920 8.19279   3
 -12   4   1 154.760 15.9958   1
   8 -12   1 162.292 7.94089   2
   4   8   1 163.211 11.2034   1
  -8  13  -1 30.0554 5.73416   1
   5   8   1 36.5732 6.66280   1
   8 -13   1 46.0993 4.49277   2
 -13   5   1 48.8802 9.41353   1
  -8  14  -1 207.946 13.2729   1
 -14   6   1 167.755 17.7071   1
   6   8   1 221.225 14.7227   1
  -8  15  -1 9.04024 4.55560   1
   8 -15   1 14.2908 6.19058   3
   7   8   1 20.4370 6.42587   1
 -15   7   1 20.1090 7.15041   1
  -8  16  -1 3.16623 3.70002   1
 -16   8   1 3.14492 4.83184   1
   8 -16   1 8.47764 5.64713   3
   8   8   1 11.5003 5.42138   1
  -8  17  -1 36.3186 7.68681   1
   8 -17   1 36.3478 9.41513   3
 -17   9   1 44.6954 10.7740   1
   9   8   1 46.8441 9.18262   1
  -7  16  -1 6.33613 4.03311   1
 -16   9   1 0.77108 4.54235   1
   7 -16   1 2.40034 5.18282   3
   9   7   1 -1.6660 4.31107   1
  -6  15  -1 182.280 13.4792   1
   6 -15   1 225.437 16.2073   3
   9   6   1 219.700 15.8526   1
 -15   9   1 204.503 18.6317   1
  -5  14  -1 195.501 13.2094   1
  14  -9  -1 189.219 12.8570   3
   9   5   1 190.728 14.2317   1
 -14   9   1 201.912 14.6380   1
  -9  -4  -1 3.88493 5.41768   1
  13  -9  -1 1.94266 3.07097   3
  -4  13  -1 13.9716 4.60537   1
 -13   9   1 7.20267 3.96284   1
   9   4   1 21.5244 6.11027   1
  -9  -3  -1 28.9426 7.78144   1
  12  -9  -1 43.6635 6.77071   3
  -3  12  -1 37.1119 6.39438   1
 -12   9   1 32.9236 6.13430   1
   9   3   1 34.7657 7.22610   1
  11  -9  -1 62.1303 7.83932   3
  11  -9  -1 54.0516 3.45531   2
  -2  11  -1 59.7055 7.61172   1
  -9  -2  -1 57.8010 10.4466   1
   9   2   1 71.6460 9.69676   1
 -11   9   1 52.5894 6.77585   1
   2 -11   1 53.2338 13.9021   1
  -9  -1  -1 131.073 14.4786   1
  -1  10  -1 134.185 9.76135   1
  10  -9  -1 166.139 10.8712   3
   9   1   1 156.999 11.7366   1
 -10   9   1 155.183 9.27645   1
   1 -10   1 142.843 15.8078   1
   9  -9  -1 232.397 12.9127   3
   0   9  -1 217.213 12.0119   1
  -9   0  -1 210.257 15.0861   1
   9   0   1 239.168 14.0110   1
  -9   9   1 205.192 10.3212   1
  -9   9   1 215.704 12.8843   1
   8  -9  -1 15.4736 3.94023   3
   1   8  -1 20.9510 4.63368   1
  -9   1  -1 15.6214 5.08519   1
  -8   9   1 17.6977 4.35828   1
  -8   9   1 19.1002 3.25447   1
   9  -1   1 24.7204 5.60287   1
   7  -9  -1 21.3401 4.49631   3
  -9   2  -1 14.4347 4.47893   1
   2   7  -1 26.0733 4.59501   1
   9  -2   1 20.7740 2.40342   3
   9  -2   1 18.1427 4.70977   1
  -7   9   1 18.3093 2.96330   1
  -7   9   1 14.2647 3.77735   1
  -9   3  -1 347.281 17.5961   1
   6  -9  -1 348.939 16.1874   3
   3   6  -1 362.531 16.0577   1
   9  -3   1 348.765 12.6652   3
   9  -3   1 355.531 17.2587   1
  -6   9   1 339.575 12.7088   1
  -6   9   1 348.280 15.7941   1
  -9   4  -1 758.034 27.8034   1
   5  -9  -1 703.454 26.2528   3
   4   5  -1 699.192 25.7030   1
   9  -4   1 652.757 23.2259   3
  -5   9   1 728.853 26.4361   1
   9  -4   1 740.241 27.8613   1
  -5   9   1 708.550 22.2290   1
  -5   9   1 684.231 20.3819   2
   5   4  -1 745.617 26.5225   1
   4  -9  -1 732.457 26.6790   3
  -9   5  -1 687.612 27.0941   1
   9  -5   1 719.864 27.9803   1
  -5  -4   1 690.424 32.3950   1
  -4   9   1 709.837 21.7888   2
  -4   9   1 754.606 22.9353   1
   3  -9  -1 152.732 9.54523   3
  -9   6  -1 138.512 9.31967   1
   6   3  -1 154.105 9.62757   1
   9  -6   1 142.588 10.3034   1
  -3   9   1 147.651 6.54065   2
  -3   9   1 141.690 7.26025   1
  -6  -3   1 189.025 17.6644   1
  -9   7  -1 25.7458 4.81067   1
   7   2  -1 16.7001 4.34779   1
   2  -9  -1 28.7534 4.90226   3
   2  -9  -1 57.7176 35.7220   4
  -7  -2   1 34.4949 7.51485   1
  -2   9   1 25.8252 3.67374   1
   9  -7   1 22.6512 5.12238   1
  -2   9   1 26.0966 3.10136   2
   1  -9  -1 58.3014 6.48935   3
  -9   8  -1 65.5093 7.42579   1
   8   1  -1 76.3595 8.19634   1
   9  -8   1 63.8174 7.80249   1
  -1   9   1 74.4952 9.79985   1
  -1   9   1 71.1899 6.56208   1
  -8  -1   1 77.3492 11.2673   1
   9  -8   1 63.8702 5.95610   2
  -9   9  -1 117.768 8.53836   1
   9   0  -1 119.739 8.91781   1
   0  -9  -1 114.088 7.94078   3
   0  -9  -1 132.572 9.08356   1
   0   9   1 113.242 12.7896   1
   9  -9   1 115.779 7.08300   2
  -9   0   1 106.734 13.2547   1
   0   9   1 111.842 7.74102   1
   9  -9   1 103.988 10.2281   1
  -1  -9  -1 180.576 9.89036   3
  10  -1  -1 185.721 11.5293   1
  -9  10  -1 180.513 10.9616   1
   9 -10   1 163.613 8.70100   2
 -10   1   1 171.510 17.3902   1
   9 -10   1 173.561 11.4652   1
   1   9   1 176.865 10.4357   1
  -9  11  -1 92.2304 9.14199   1
  -2  -9  -1 96.5396 8.18610   3
  11  -2  -1 90.3592 9.64789   1
   9 -11   1 87.4528 5.94792   2
 -11   2   1 77.7372 11.8407   1
   2   9   1 89.2338 9.37788   1
  -9  12  -1 404.404 19.0944   1
  -3  -9  -1 406.354 16.5186   3
  12  -3  -1 444.463 19.6808   1
   9 -12   1 396.732 15.3167   2
 -12   3   1 419.186 24.2602   1
   3   9   1 457.312 19.8988   1
  -4  -9  -1 177.457 9.22357   3
  -9  13  -1 181.589 12.2010   1
 -13   4   1 185.452 19.0407   1
   9 -13   1 182.446 8.52489   2
   4   9   1 183.702 12.5882   1
  -9  14  -1 16.7141 4.81853   1
 -14   5   1 20.7561 7.15995   1
   5   9   1 22.2237 5.88811   1
   9 -14   1 18.4026 6.31613   3
  -9  15  -1 471.872 22.4468   1
   6   9   1 490.065 23.9042   1
 -15   6   1 493.292 28.7197   1
   9 -15   1 444.965 24.6872   3
  -9  16  -1 79.6497 10.2188   1
   7   9   1 84.3738 11.6972   1
 -16   7   1 76.7940 13.6037   1
   9 -16   1 71.7004 11.3146   3
  -9  17  -1 42.7674 8.16857   1
   8   9   1 37.7192 8.56626   1
 -17   8   1 27.7601 9.57920   1
   9 -17   1 33.6429 8.90564   3
  -7  17  -1 0.81633 4.11284   1
   7 -17   1 -1.1229 4.63636   3
  10   7   1 2.87097 5.08815   1
 -17  10   1 3.58991 5.64281   1
  -6  16  -1 130.381 13.1146   1
  10   6   1 120.476 13.8869   1
   6 -16   1 135.553 15.7231   3
 -16  10   1 85.4626 12.5371   1
  -5  15  -1 197.686 14.0278   1
  15 -10  -1 213.517 14.2334   3
 -15  10   1 199.892 18.0880   1
   5 -15   1 228.044 16.3046   3
  10   5   1 210.056 15.9267   1
  14 -10  -1 19.5345 5.30706   3
  -4  14  -1 21.6815 5.52310   1
 -10  -4  -1 23.7585 8.58357   1
 -14  10   1 22.7473 5.90567   1
  10   4   1 25.3911 6.89934   1
  -3  13  -1 38.2825 6.79016   1
  13 -10  -1 60.9584 8.10526   3
 -10  -3  -1 39.9279 10.0270   1
 -13  10   1 43.3276 7.21832   1
  10   3   1 37.9846 7.41290   1
  -2  12  -1 569.901 24.1178   1
 -10  -2  -1 549.209 30.3617   1
  12 -10  -1 577.707 24.5605   3
  10   2   1 544.576 25.6119   1
 -12  10   1 559.079 23.4989   1
  -1  11  -1 136.859 10.2316   1
  11 -10  -1 151.156 10.9714   3
 -10  -1  -1 150.524 16.2853   1
  10   1   1 124.040 12.5128   1
 -11  10   1 137.319 9.38744   1
  10 -10  -1 10.5004 4.20735   3
 -10   0  -1 23.8254 6.55258   1
   0  10  -1 16.4791 4.26541   1
   0 -10   1 64.7600 32.3079   4
 -10  10   1 25.1131 4.28506   1
  10   0   1 21.5637 5.90827   1
 -10   1  -1 22.5192 6.47553   1
   9 -10  -1 19.9001 5.04468   3
   1   9  -1 29.3725 5.26035   1
  -9  10   1 18.9421 3.49599   1
  10  -1   1 35.4356 6.47513   1
 -10   2  -1 47.5794 7.96934   1
   2   8  -1 42.9989 6.52025   1
   8 -10  -1 53.4230 7.20952   3
  -8  10   1 61.9313 7.99058   1
  -8  10   1 50.3020 5.23531   1
  10  -2   1 46.1887 7.69413   1
  10  -2   1 55.2188 3.29460   3
 -10   3  -1 525.652 23.8818   1
   3   7  -1 505.447 20.8469   1
   7 -10  -1 499.765 21.5060   3
  -7  10   1 482.762 21.4914   1
  -7  10   1 511.015 17.8721   1
  10  -3   1 496.556 22.5549   1
  10  -3   1 516.441 16.9413   3
   4   6  -1 153.547 10.1920   1
 -10   4  -1 159.778 11.4235   1
   6 -10  -1 145.950 10.0696   3
  10  -4   1 136.771 7.38610   3
  -6  10   1 127.216 7.06336   1
  10  -4   1 148.499 11.0608   1
  -6  10   1 135.216 10.1477   1
 -10   5  -1 90.6222 9.46850   1
   5   5  -1 89.6831 8.92870   1
   5 -10  -1 74.5708 8.42527   3
  -5  10   1 85.1190 4.43756   2
  10  -5   1 95.8636 10.3236   1
  -5  10   1 96.9873 5.75619   1
  10  -5   1 84.9538 6.32733   3
 -10   6  -1 1122.16 40.5747   1
   6   4  -1 1274.99 40.4130   1
   4 -10  -1 1200.67 40.1644   3
  10  -6   1 1198.66 38.5511   3
  -4  10   1 1199.55 34.9945   2
  -6  -4   1 1196.28 48.1473   1
  10  -6   1 1087.84 40.6728   1
  -4  10   1 1203.59 36.0952   1
 -10   7  -1 193.274 11.6386   1
   3 -10  -1 181.533 11.1291   3
   7   3  -1 196.939 11.6622   1
  -7  -3   1 194.025 19.2153   1
  -3  10   1 185.151 8.23463   2
  -3  10   1 181.858 9.02957   1
  10  -7   1 180.813 11.0091   3
  10  -7   1 173.677 11.7908   1
 -10   8  -1 999.058 35.4295   1
   8   2  -1 1016.84 35.5769   1
   2 -10  -1 969.615 34.5869   3
  10  -8   1 971.065 32.5745   2
  10  -8   1 1079.12 37.0138   1
  -8  -2   1 969.842 42.1117   1
  -2  10   1 1080.81 32.8474   1
  -2  10   1 985.372 31.1017   2
 -10   9  -1 90.7750 9.05226   1
   1 -10  -1 86.2132 8.34773   3
   9   1  -1 98.8596 9.83438   1
  10  -9   1 90.5499 9.72922   1
  10  -9   1 91.7860 7.42337   2
  -9  -1   1 71.5116 11.9205   1
  -1  10   1 80.9828 7.48026   1
 -10  10  -1 138.713 10.0760   1
  10   0  -1 153.420 10.9241   1
   0 -10  -1 153.851 9.65028   3
   0  10   1 146.194 9.38718   1
 -10   0   1 165.173 17.4723   1
  10 -10   1 156.864 8.55241   2
  10 -10   1 143.088 10.6058   1
  11  -1  -1 11.2271 3.92724   1
  -1 -10  -1 14.1128 3.75581   3
 -10  11  -1 7.96433 3.54747   1
  10 -11   1 11.6845 2.86374   2
   1  10   1 8.26479 3.37079   1
 -11   1   1 11.8516 5.73767   1
  12  -2  -1 192.869 12.6857   1
  -2 -10  -1 180.279 10.4441   3
 -10  12  -1 204.582 12.5660   1
  10 -12   1 195.732 13.9365   3
   2  10   1 194.778 12.2082   1
  10 -12   1 189.019 9.36509   2
 -12   2   1 199.090 20.0030   1
 -10  13  -1 204.288 13.1460   1
  -3 -10  -1 226.939 11.2889   3
   3  10   1 217.070 13.6490   1
 -13   3   1 217.226 20.8817   1
  10 -13   1 182.504 16.6612   3
 -10  14  -1 122.971 12.0015   1
 -14   4   1 97.9694 14.5603   1
  10 -14   1 128.587 14.1667   3
   4  10   1 120.906 12.2793   1
 -10  15  -1 90.2856 10.4783   1
  10 -15   1 78.0824 11.0720   3
   5  10   1 76.5684 10.4001   1
 -15   5   1 52.4927 11.9756   1
 -10  16  -1 58.0033 9.30776   1
 -16   6   1 47.2733 11.9024   1
  10 -16   1 52.8714 9.90458   3
   6  10   1 46.8378 8.50657   1
 -10  17  -1 56.1845 9.13443   1
 -17   7   1 56.9008 12.5976   1
   7  10   1 54.1490 9.54028   1
  10 -17   1 45.0965 9.36409   3
  16 -11  -1 23.2196 6.18991   3
  -5  16  -1 13.6996 5.62515   1
   5 -16   1 15.2861 7.27009   3
 -16  11   1 14.6869 6.23387   1
  11   5   1 17.7731 6.93104   1
  15 -11  -1 82.2951 10.8150   3
  -4  15  -1 64.9207 9.39833   1
  11   4   1 61.3464 10.6773   1
   4 -15   1 65.5834 10.4655   3
 -15  11   1 72.4552 10.7664   1
  14 -11  -1 150.672 14.1565   3
 -11  -3  -1 126.811 17.8074   1
  -3  14  -1 148.543 13.8049   1
 -14  11   1 145.210 13.9628   1
  11   3   1 176.614 16.2875   1
 -11  -2  -1 11.9989 6.81965   1
  13 -11  -1 27.8669 5.84114   3
  -2  13  -1 14.2303 4.74076   1
  11   2   1 15.5128 5.64059   1
 -13  11   1 17.0521 4.77524   1
  -1  12  -1 18.4447 5.34817   1
  12 -11  -1 18.0950 5.16438   3
 -11  -1  -1 24.6832 8.18036   1
 -12  11   1 15.9294 4.11349   1
  11   1   1 12.4838 5.22641   1
 -11   0  -1 223.134 20.7101   1
  11 -11  -1 277.471 15.7465   3
   0  11  -1 230.886 14.0258   1
 -11  11   1 261.631 13.1346   1
  11   0   1 219.529 15.2929   1
   1  10  -1 58.9033 7.60591   1
  10 -11  -1 59.8037 8.25502   3
 -11   1  -1 47.3339 9.62311   1
  11  -1   1 84.5344 10.5976   1
 -10  11   1 52.8627 6.16892   1
   9 -11  -1 220.748 13.3270   3
   2   9  -1 186.235 11.8310   1
 -11   2  -1 177.933 16.5453   1
  -9  11   1 190.857 10.0762   1
  11  -2   1 187.657 13.2842   1
   8 -11  -1 7.16632 3.34394   3
 -11   3  -1 3.10873 3.65177   1
   3   8  -1 9.23955 4.01304   1
  11  -3   1 5.94535 1.73292   3
  -8  11   1 6.64511 2.37778   1
  11  -3   1 4.39043 3.29563   1
   7 -11  -1 90.5530 9.72123   3
 -11   4  -1 99.0897 11.3117   1
   4   7  -1 101.182 10.0416   1
  -7  11   1 91.1794 6.16748   1
  -7  11   1 87.3680 15.4855   1
  11  -4   1 92.0883 5.85808   3
  11  -4   1 87.2439 10.3487   1
   5   6  -1 49.3515 7.12076   1
 -11   5  -1 58.2147 8.54614   1
   6 -11  -1 62.6530 8.12271   3
  -6  11   1 62.5708 3.26982   2
  11  -5   1 62.5540 6.27460   3
  11  -5   1 70.1533 8.99629   1
  -6  11   1 65.7603 6.00616   1
   5 -11  -1 4.29227 3.37178   3
 -11   6  -1 11.0750 3.97799   1
   6   5  -1 -1.2241 3.08255   1
  -6  -5   1 2.67790 4.76101   1
  11  -6   1 2.53948 2.53409   3
  -5  11   1 3.76345 2.08432   1
  11  -6   1 1.33934 2.90859   1
  -5  11   1 2.88100 1.32564   2
 -11   7  -1 0.57553 2.59993   1
   7   4  -1 3.41296 2.87761   1
   4 -11  -1 -2.0241 2.28897   3
  11  -7   1 0.36213 2.56763   1
  -4  11   1 1.07334 1.71025   1
  11  -7   1 3.81083 3.23185   3
  -4  11   1 5.94860 1.89135   2
  -7  -4   1 -2.1936 3.86044   1
 -11   8  -1 1424.89 48.9138   1
   8   3  -1 1451.99 48.6191   1
   3 -11  -1 1488.35 48.5071   3
  -3  11   1 1513.14 45.1575   1
  -3  11   1 1467.96 43.8911   2
  -8  -3   1 1509.30 57.9614   1
  11  -8   1 1445.78 49.4520   1
  11  -8   1 1473.29 47.9862   3
 -11   9  -1 427.710 19.6617   1
   9   2  -1 399.561 19.2672   1
   2 -11  -1 448.129 19.3047   3
   2 -11  -1 325.163 72.9382   4
  11  -9   1 408.587 19.6062   3
  -2  11   1 432.546 17.0895   1
  11  -9   1 410.864 16.6835   2
  11  -9   1 447.767 20.2610   1
  -9  -2   1 400.972 25.3688   1
  10   1  -1 98.4425 10.4691   1
 -11  10  -1 70.0286 8.54713   1
   1 -11  -1 86.5450 8.84267   3
 -10  -1   1 86.9592 13.2794   1
  11 -10   1 80.8200 7.33163   2
  11 -10   1 105.140 11.2332   3
  -1  11   1 84.2436 8.35931   1
  11   0  -1 68.9803 8.61487   1
 -11  11  -1 54.5100 7.73346   1
   0 -11  -1 58.1883 7.22365   3
  11 -11   1 63.5447 9.49518   3
 -11   0   1 65.0590 11.8430   1
   0  11   1 58.2300 7.28053   1
  11 -11   1 66.4011 6.21424   2
 -11  12  -1 98.5756 10.4395   1
  12  -1  -1 100.817 10.9642   1
  -1 -11  -1 118.785 8.70081   3
 -12   1   1 86.6964 13.8751   1
  11 -12   1 111.089 7.02077   2
  11 -12   1 122.048 13.0875   3
   1  11   1 107.335 10.4504   1
  13  -2  -1 32.5024 6.69944   1
  -2 -11  -1 40.1654 5.95155   3
 -11  13  -1 38.3264 6.67498   1
 -13   2   1 20.7910 7.79487   1
   2  11   1 26.0586 5.73511   1
  11 -13   1 39.4553 8.19364   3
 -11  14  -1 229.722 14.4959   1
   3  11   1 238.443 14.7784   1
 -14   3   1 199.811 21.7979   1
  11 -14   1 233.807 16.3799   3
 -11  15  -1 72.9753 9.73902   1
  11 -15   1 76.0719 11.0487   3
   4  11   1 66.4877 9.54562   1
 -15   4   1 49.9019 11.5553   1
 -11  16  -1 23.6505 6.36295   1
  11 -16   1 25.9229 7.58418   3
   5  11   1 23.6403 6.73774   1
 -16   5   1 24.7675 9.64626   1
  16 -12  -1 15.6226 5.61472   3
  -4  16  -1 16.6100 6.13086   1
  12   4   1 14.8559 7.01501   1
 -16  12   1 13.5906 6.06160   1
   4 -16   1 3.37213 5.46960   3
  -3  15  -1 29.2520 7.35234   1
 -12  -3  -1 13.2873 9.69178   1
  15 -12  -1 22.4361 6.55408   3
   3 -15   1 38.0335 8.84500   3
 -15  12   1 27.0965 7.04393   1
  12   3   1 19.3820 6.93424   1
  -2  14  -1 58.6383 8.91091   1
  14 -12  -1 38.2749 7.42230   3
 -12  -2  -1 51.6361 12.3465   1
 -14  12   1 62.5846 9.03493   1
  12   2   1 56.8338 9.41212   1
  13 -12  -1 54.2604 8.79200   3
 -12  -1  -1 53.3221 11.9247   1
  -1  13  -1 62.3919 8.86463   1
  12   1   1 51.9378 9.44755   1
 -13  12   1 59.3372 8.07723   1
 -12   0  -1 72.3570 13.5050   1
  12 -12  -1 91.4853 11.0749   3
   0  12  -1 92.3425 10.4449   1
  12   0   1 77.4998 10.6893   1
 -12  12   1 93.7765 9.51891   1
   1  11  -1 15.6913 4.67517   1
  11 -12  -1 19.9084 5.90643   3
 -12   1  -1 9.26509 5.46272   1
  12  -1   1 33.6305 7.25774   1
 -11  12   1 32.1605 5.29032   1
   2  10  -1 199.524 13.0008   1
 -12   2  -1 176.569 18.4159   1
  10 -12  -1 205.501 13.5950   3
 -10  12   1 192.428 10.6020   1
  12  -2   1 180.948 13.5520   1
   3   9  -1 79.1572 9.08689   1
 -12   3  -1 103.553 13.4613   1
   9 -12  -1 82.4008 9.66596   3
  12  -3   1 62.3323 8.97774   1
  -9  12   1 97.5646 6.91324   1
 -12   4  -1 211.133 16.0840   1
   8 -12  -1 261.578 15.1562   3
   4   8  -1 260.513 14.6437   1
  -8  12   1 241.545 11.5452   1
  12  -4   1 259.070 15.6612   1
  12  -4   1 248.865 10.5066   3
   5   7  -1 89.3967 9.81803   1
   7 -12  -1 96.9445 10.4053   3
 -12   5  -1 89.6562 11.1939   1
  12  -5   1 97.0415 6.51161   3
  12  -5   1 107.173 11.1454   1
  -7  12   1 94.9081 6.70054   1
   6   6  -1 499.382 21.8032   1
   6 -12  -1 502.266 22.2690   3
 -12   6  -1 428.456 22.5380   1
  12  -6   1 478.477 18.7753   3
  -6  12   1 464.986 17.9017   1
  12  -6   1 445.506 21.9355   1
   5 -12  -1 416.606 20.1692   3
   7   5  -1 439.393 20.3570   1
 -12   7  -1 416.048 21.4139   1
  12  -7   1 437.722 21.1362   1
  -7  -5   1 464.428 28.0594   1
  -5  12   1 425.189 17.0390   1
  12  -7   1 438.079 18.3287   3
   4 -12  -1 20.5899 5.17169   3
 -12   8  -1 19.0891 5.41146   1
   8   4  -1 26.3832 5.71580   1
  -8  -4   1 41.7439 10.0814   1
  12  -8   1 28.3144 5.38143   3
  12  -8   1 33.2977 6.39592   1
  -4  12   1 29.3768 4.58831   1
   9   3  -1 26.7566 6.09304   1
   3 -12  -1 22.5178 5.23550   3
 -12   9  -1 14.0607 4.70085   1
  -9  -3   1 11.0894 6.49375   1
  12  -9   1 28.9507 5.82604   3
  -3  12   1 17.7039 4.00674   1
  12  -9   1 12.8349 3.32005   2
 -12  10  -1 347.429 17.9120   1
  10   2  -1 313.340 17.4330   1
   2 -12  -1 340.119 17.2089   3
  -2  12   1 332.463 15.4657   1
  12 -10   1 329.752 14.7934   2
  12 -10   1 398.952 18.5904   3
 -10  -2   1 316.600 23.6913   1
   1 -12  -1 569.595 23.3640   3
 -12  11  -1 496.062 23.7285   1
  11   1  -1 562.234 24.7538   1
  12 -11   1 541.534 20.5061   2
  -1  12   1 543.885 22.1122   1
  12 -11   1 568.749 24.8878   3
 -11  -1   1 530.625 31.2476   1
  12   0  -1 89.3031 10.5210   1
 -12  12  -1 77.2606 9.29455   1
   0 -12  -1 81.1307 8.72190   3
 -12   0   1 77.6291 14.2940   1
   0  12   1 82.9909 9.05463   1
  12 -12   1 79.2836 10.4134   3
  13  -1  -1 19.2397 5.66093   1
  -1 -12  -1 23.0511 4.96790   3
 -12  13  -1 22.3989 5.72129   1
  12 -13   1 19.8298 6.17908   3
   1  12   1 19.8938 5.49211   1
 -13   1   1 18.9660 7.82803   1
 -12  14  -1 80.5546 9.98290   1
  -2 -12  -1 59.9571 7.36118   3
 -14   2   1 39.5638 11.2849   1
  12 -14   1 71.9949 10.6951   3
   2  12   1 60.6401 8.62849   1
 -12  15  -1 336.705 18.8020   1
  12 -15   1 329.691 20.2174   3
   3  12   1 330.378 18.7219   1
 -15   3   1 296.692 28.1490   1
 -12  16  -1 109.696 12.8925   1
  12 -16   1 129.755 14.7607   3
 -16   4   1 97.3889 17.0765   1
   4  12   1 139.634 14.2138   1
  16 -13  -1 69.1193 10.7316   3
  -3  16  -1 84.0536 11.4251   1
   3 -16   1 83.7490 12.0446   3
  13   3   1 123.087 14.8615   1
 -16  13   1 85.9982 11.8346   1
  15 -13  -1 22.3735 6.39154   3
 -13  -2  -1 21.4732 8.90482   1
  -2  15  -1 20.0307 6.05737   1
 -15  13   1 12.3093 5.42922   1
   2 -15   1 9.40452 5.77500   3
  13   2   1 28.4836 7.51373   1
 -13  -1  -1 13.1764 8.83136   1
  14 -13  -1 27.6262 6.71264   3
  -1  14  -1 34.0930 7.43730   1
 -14  13   1 24.8101 5.64031   1
  13   1   1 33.8691 8.44314   1
  13 -13  -1 10.6022 4.92224   3
 -13   0  -1 6.20442 5.94111   1
   0  13  -1 1.88087 3.46661   1
 -13  13   1 4.51112 3.14001   1
  13   0   1 7.63026 4.93592   1
 -13   1  -1 13.8580 6.93505   1
   1  12  -1 14.4207 5.44895   1
  12 -13  -1 28.9792 6.96363   3
 -12  13   1 16.0876 4.15819   1
  13  -1   1 14.3402 5.47260   1
   2  11  -1 0.90863 2.64410   1
 -13   2  -1 2.63221 4.59126   1
  11 -13  -1 -2.6943 2.71416   3
  13  -2   1 7.07408 4.10476   1
 -11  13   1 2.93397 2.59229   1
   3  10  -1 39.6753 7.06447   1
 -13   3  -1 54.7866 10.4187   1
  10 -13  -1 43.7909 7.84135   3
  13  -3   1 53.7995 8.89410   1
 -10  13   1 41.8469 5.89642   1
   9 -13  -1 101.766 11.3224   3
   4   9  -1 91.8074 10.5191   1
 -13   4  -1 69.8691 11.2444   1
  -9  13   1 99.6625 7.49759   1
  13  -4   1 108.975 12.2635   1
 -13   5  -1 83.0293 11.6698   1
   5   8  -1 62.2627 8.72273   1
   8 -13  -1 83.1388 10.2467   3
  -8  13   1 76.6969 7.36108   1
  13  -5   1 82.2498 5.90003   3
  13  -5   1 57.3454 8.90508   1
   6   7  -1 611.222 26.3274   1
 -13   6  -1 624.873 29.3204   1
   7 -13  -1 603.251 26.7854   3
  13  -6   1 627.665 27.2661   1
  -7  13   1 596.633 22.5732   1
  13  -6   1 634.277 22.7376   3
 -13   7  -1 169.727 15.7198   1
   6 -13  -1 150.038 13.5140   3
   7   6  -1 159.135 11.9312   1
  13  -7   1 163.256 10.2716   3
  -6  13   1 173.518 9.77965   1
  13  -7   1 171.653 15.0918   1
 -13   8  -1 7.00954 4.31033   1
   8   5  -1 11.2034 4.39595   1
   5 -13  -1 12.5783 4.83294   3
  -5  13   1 7.66825 3.08477   1
  13  -8   1 19.4078 4.54243   3
  -8  -5   1 19.0143 8.34748   1
 -13   9  -1 190.362 13.8896   1
   4 -13  -1 185.241 12.6868   3
   9   4  -1 173.316 15.0259   1
  -4  13   1 194.379 11.0127   1
  -9  -4   1 158.405 19.6790   1
  13  -9   1 179.063 11.8868   3
  10   3  -1 474.155 22.9162   1
 -13  10  -1 494.790 23.6792   1
   3 -13  -1 491.841 22.6331   3
 -10  -3   1 511.389 31.6502   1
  13 -10   1 513.584 22.5096   3
  13 -10   1 511.451 20.0598   2
  -3  13   1 479.452 20.2808   1
 -13  11  -1 95.9907 11.0353   1
  11   2  -1 115.189 12.2339   1
   2 -13  -1 112.113 11.0776   3
  -2  13   1 134.239 9.62267   1
 -11  -2   1 90.7568 15.2520   1
  13 -11   1 123.356 12.6556   3
  13 -11   1 121.329 10.1997   2
 -13  12  -1 -3.1989 2.82414   1
   1 -13  -1 3.91805 3.39157   3
   1 -13  -1 23.3778 31.0481   4
  12   1  -1 3.53820 4.03927   1
  13 -12   1 -0.2585 3.62213   3
  -1  13   1 2.16035 2.94878   1
 -12  -1   1 -2.2842 5.79294   1
   0 -13  -1 214.386 13.4101   3
 -13  13  -1 210.717 14.4300   1
  13   0  -1 206.703 14.8799   1
   0  13   1 230.388 13.7765   1
 -13   0   1 179.994 22.2909   1
  13 -13   1 208.714 15.1770   3
  -1 -13  -1 410.211 19.4911   3
 -13  14  -1 403.558 21.2993   1
  13 -14   1 404.189 22.2875   3
 -14   1   1 405.975 29.5946   1
   1  13   1 409.108 20.4706   1
 -13  15  -1 38.8894 7.75490   1
   2  13   1 40.1071 7.73542   1
 -15   2   1 35.1824 11.7326   1
  13 -15   1 31.4387 7.81273   3
 -13  16  -1 321.766 19.4715   1
 -16   3   1 291.967 29.7319   1
  13 -16   1 320.601 20.7820   3
   3  13   1 304.995 18.8697   1
 -14  -1  -1 12.0437 8.73703   1
  15 -14  -1 9.39884 5.04436   3
  -1  15  -1 9.11228 4.98153   1
   1 -15   1 -0.5376 4.91931   3
  14   1   1 14.1724 7.09302   1
 -15  14   1 4.19031 4.08237   1
 -14   0  -1 108.204 17.6869   1
  14 -14  -1 105.097 13.2868   3
   0  14  -1 112.408 13.0155   1
  14   0   1 84.2803 12.4744   1
   0 -14   1 95.9946 11.8927   3
 -14  14   1 101.164 11.0744   1
  13 -14  -1 108.675 13.3071   3
 -14   1  -1 84.7681 15.0808   1
   1  13  -1 78.6585 10.4914   1
  14  -1   1 72.6417 11.2984   1
 -13  14   1 96.2893 10.2252   1
   2  12  -1 131.005 13.4413   1
 -14   2  -1 79.2317 13.8525   1
  12 -14  -1 129.766 14.0805   3
 -12  14   1 128.832 11.4188   1
  14  -2   1 105.391 12.9161   1
 -14   3  -1 18.3774 8.07724   1
   3  11  -1 26.0127 6.69499   1
  11 -14  -1 37.6259 7.54621   3
 -11  14   1 36.4203 5.82805   1
  14  -3   1 41.8195 8.75329   1
  10 -14  -1 251.227 16.8438   3
 -14   4  -1 292.848 21.0878   1
   4  10  -1 287.243 17.1266   1
  14  -4   1 285.561 17.7450   1
 -10  14   1 302.542 14.4779   1
   5   9  -1 41.1904 7.51005   1
   9 -14  -1 38.4958 7.60060   3
 -14   5  -1 40.0915 9.52037   1
  14  -5   1 24.3013 6.12463   1
  -9  14   1 51.3091 6.38907   1
   6   8  -1 252.026 16.1647   1
 -14   6  -1 276.805 19.0532   1
   8 -14  -1 299.661 17.4443   3
  14  -6   1 305.041 14.8868   3
  -8  14   1 264.113 13.3607   1
  14  -6   1 282.493 17.2707   1
   7 -14  -1 237.020 15.0455   3
 -14   7  -1 186.002 18.0655   1
   7   7  -1 178.256 13.7023   1
  14  -7   1 211.943 11.5724   3
  -7  14   1 209.777 11.5479   1
   8   6  -1 -0.2146 3.09189   1
 -14   8  -1 2.25611 3.44271   1
   6 -14  -1 10.1035 4.40015   3
  14  -8   1 13.4323 4.07484   3
  -6  14   1 5.12306 2.97468   1
   5 -14  -1 28.0082 6.47451   3
 -14   9  -1 27.0133 6.69325   1
   9   5  -1 23.9761 6.55950   1
  14  -9   1 33.1329 6.35460   3
  -9  -5   1 52.5341 12.5773   1
  -5  14   1 37.3637 5.81795   1
   4 -14  -1 53.3230 8.47997   3
 -14  10  -1 47.9963 8.92122   1
  10   4  -1 43.8029 8.09908   1
  14 -10   1 63.7865 8.52998   3
  14 -10   1 29.9622 5.37729   2
 -10  -4   1 38.9341 11.5238   1
  -4  14   1 44.7362 6.46126   1
 -14  11  -1 -0.7296 3.16479   1
  11   3  -1 5.16509 4.35069   1
   3 -14  -1 -0.0689 2.93729   3
  14 -11   1 3.14844 3.83538   3
 -11  -3   1 -5.0678 5.42899   1
  -3  14   1 2.37534 3.09150   1
 -14  12  -1 93.8485 11.5951   1
  12   2  -1 96.1196 11.5593   1
   2 -14  -1 105.775 11.2298   3
  14 -12   1 107.984 12.4529   3
  -2  14   1 108.639 10.4862   1
 -12  -2   1 93.3101 16.0338   1
  13   1  -1 387.944 21.1542   1
 -14  13  -1 413.064 21.6950   1
   1 -14  -1 390.116 19.8950   3
 -13  -1   1 364.659 32.9088   1
  14 -13   1 361.658 20.6735   3
  -1  14   1 399.495 19.4793   1
   0 -14  -1 21.9936 34.3718   4
   0 -14  -1 63.2055 8.62426   3
 -14  14  -1 60.5238 9.58648   1
   0  14   1 68.5735 9.24708   1
  14 -14   1 58.5323 9.53342   3
 -14   0   1 60.4752 13.5981   1
 -14  15  -1 259.694 17.0913   1
 -15   1   1 213.650 25.9587   1
   1  14   1 245.175 16.1757   1
  14 -15   1 240.677 17.3397   3
   1  14  -1 33.0092 7.84919   1
 -15   1  -1 24.3084 9.80243   1
  14 -15  -1 59.7602 10.5488   3
 -14  15   1 40.7388 7.22460   1
  15  -1   1 19.7148 6.70545   1
  -1 -14   1 27.8500 7.12481   3
   2  13  -1 151.317 15.2498   1
  13 -15  -1 129.490 14.6543   3
 -15   2  -1 167.994 21.3799   1
 -13  15   1 123.520 11.6973   1
  15  -2   1 123.687 14.4844   1
  -2 -13   1 111.884 12.2215   3
 -15   3  -1 43.7279 11.4789   1
  12 -15  -1 64.0750 10.1881   3
   3  12  -1 52.7138 8.95892   1
 -12  15   1 39.8601 6.57023   1
  15  -3   1 51.7647 9.68364   1
 -15   4  -1 65.1941 12.6112   1
  11 -15  -1 68.7736 10.3784   3
   4  11  -1 72.4014 10.7413   1
  15  -4   1 68.8209 11.5710   1
 -11  15   1 71.3446 8.30105   1
 -15   5  -1 9.04810 6.22068   1
   5  10  -1 14.7171 5.88217   1
  10 -15  -1 8.17093 4.66076   3
 -10  15   1 10.9221 3.93955   1
 -15   6  -1 26.2049 8.13585   1
   6   9  -1 12.6014 5.50210   1
   9 -15  -1 20.9877 6.10253   3
  -9  15   1 20.9332 4.78063   1
   8 -15  -1 156.938 14.9225   3
   7   8  -1 184.708 16.2677   1
 -15   7  -1 149.639 16.9355   1
  -8  15   1 166.017 10.5700   1
 -15   8  -1 21.4627 6.78629   1
   8   7  -1 26.9889 6.88092   1
   7 -15  -1 28.9899 6.95256   3
  15  -8   1 31.1039 5.54251   3
  -7  15   1 22.5969 4.88595   1
 -15   9  -1 10.2835 5.16518   1
   6 -15  -1 3.02179 3.83150   3
   9   6  -1 7.92022 4.68561   1
  -6  15   1 5.53345 3.26472   1
  15  -9   1 3.52657 2.99327   3
   5 -15  -1 21.5772 6.06087   3
  10   5  -1 27.1321 6.73658   1
 -15  10  -1 26.5671 7.10576   1
  -5  15   1 32.2500 5.60965   1
 -10  -5   1 10.3121 7.81228   1
  15 -10   1 33.8707 6.58312   3
  11   4  -1 58.0839 9.48973   1
 -15  11  -1 70.1792 10.6094   1
   4 -15  -1 51.7060 8.52679   3
  15 -11   1 85.2486 10.4222   3
  -4  15   1 56.0787 7.78662   1
 -11  -4   1 63.2859 14.7054   1
   3 -15  -1 127.849 12.9297   3
 -15  12  -1 103.154 12.7803   1
  12   3  -1 138.671 14.3822   1
 -12  -3   1 66.1693 15.9411   1
  -3  15   1 104.888 10.6666   1
  15 -12   1 125.770 13.1273   3
   2 -15  -1 74.2820 9.90460   3
 -15  13  -1 70.6117 10.4806   1
  13   2  -1 70.6119 10.5911   1
 -13  -2   1 40.2413 13.1641   1
  -2  15   1 60.9465 8.51753   1
  15 -13   1 87.8533 11.7369   3
   1 -15  -1 117.573 12.4629   3
 -15  14  -1 118.934 13.9163   1
 -14  -1   1 105.061 18.3858   1
  15 -14   1 96.4900 12.7388   3
  -1  15   1 134.485 12.9125   1
 -16   3  -1 249.352 26.9589   1
   3  13  -1 306.846 19.1258   1
  13 -16  -1 288.026 19.8132   3
 -13  16   1 285.555 16.2731   1
 -16   4  -1 72.5866 14.1296   1
  12 -16  -1 80.9786 12.1340   3
   4  12  -1 72.8884 10.9319   1
 -12  16   1 64.3268 8.49305   1
   5  11  -1 -0.9877 3.79153   1
  11 -16  -1 9.71995 5.16170   3
 -16   5  -1 -7.7813 4.38079   1
 -11  16   1 5.63412 3.46794   1
 -16   6  -1 19.6414 7.60526   1
  10 -16  -1 43.8308 8.77028   3
   6  10  -1 47.6290 8.74275   1
 -10  16   1 39.0008 6.28982   1
   7   9  -1 29.0629 7.29165   1
 -16   7  -1 26.7215 8.93738   1
   9 -16  -1 25.9710 6.89077   3
  -9  16   1 34.3485 6.14726   1
 -16   8  -1 61.8528 11.7759   1
   8   8  -1 57.6726 9.33711   1
   8 -16  -1 67.6885 10.5340   3
  -8  16   1 59.2691 7.74858   1
   9   7  -1 46.2177 8.70349   1
 -16   9  -1 48.8321 10.2207   1
   7 -16  -1 73.5453 10.6078   3
  -7  16   1 55.9434 7.72156   1
 -16  10  -1 10.7572 6.02287   1
   6 -16  -1 1.61934 3.37679   3
  10   6  -1 3.66755 4.21685   1
  -6  16   1 5.20904 3.73807   1
  16 -10   1 8.58434 3.74177   3
   5 -16  -1 49.9884 8.83661   3
  11   5  -1 54.7486 9.84399   1
 -16  11  -1 55.0678 10.1720   1
 -11  -5   1 45.1456 13.3016   1
  16 -11   1 56.1112 8.60958   3
  -5  16   1 63.1544 8.43039   1
 -16  12  -1 78.2195 12.2556   1
  12   4  -1 82.1917 11.9051   1
   4 -16  -1 73.8989 10.3998   3
  16 -12   1 98.1066 11.4523   3
  -4  16   1 80.8484 9.83793   1
 -12  -4   1 73.7373 16.7247   1
 -16  13  -1 10.5987 5.35620   1
   3 -16  -1 14.6309 5.60429   3
  13   3  -1 5.72610 4.83183   1
  16 -13   1 14.2945 5.15678   3
 -13  -3   1 21.2838 11.1905   1
  -3  16   1 10.3774 4.63829   1
   7  10  -1 36.5504 8.66479   1
  10 -17  -1 43.7095 8.96848   3
 -17   7  -1 32.4202 9.48649   1
 -10  17   1 37.4170 6.59441   1
 -17   8  -1 185.469 20.9891   1
   9 -17  -1 197.543 18.4760   3
   8   9  -1 184.783 17.3772   1
  -9  17   1 188.357 12.5776   1
   8 -17  -1 177.558 17.5020   3
 -17   9  -1 178.497 19.9857   1
   9   8  -1 190.613 18.1947   1
  -8  17   1 165.907 12.0681   1
   7 -17  -1 5.83009 4.47948   3
 -17  10  -1 3.69796 5.29187   1
  10   7  -1 5.53892 5.40245   1
  -7  17   1 5.91771 4.18546   1
   0   0  -2 0.78663 0.96379   1
   0   0  -2 1.61756 1.38505   2
   0   0   2 -1.3891 1.20894   2
   0   0   2 0.59198 1.05552   1
  -1   0  -2 306.219 10.5253   1
   0   1  -2 293.924 10.6368   1
   0   1  -2 283.613 11.3085   2
   1  -1  -2 297.263 9.32819   1
   1  -1  -2 292.001 10.8279   2
   1   0   2 285.721 13.3626   1
  -1   1   2 289.614 10.8524   2
   1   0   2 258.639 10.9674   2
  -1   1   2 280.582 9.76294   1
   0  -1   2 300.900 10.8578   1
   1   0   2 267.170 10.4317   1
   0  -1   2 276.993 11.3036   2
   1   0  -2 1582.34 47.5114   2
   0  -1  -2 1680.98 45.8344   1
  -1   1  -2 1666.96 47.1639   1
   1   0  -2 1679.17 46.4018   1
   1  -1   2 1646.36 48.0309   2
  -1   0   2 1674.94 47.6779   2
   1  -1   2 1632.61 51.4882   1
   1  -1   2 1685.20 47.3743   1
  -1   0   2 1598.62 46.6536   1
   0   1   2 1656.05 46.2209   1
   0   1   2 1630.54 47.3626   2
  -1   2  -2 1421.06 41.8159   2
  -1   2  -2 1447.19 41.1153   1
   2  -1  -2 1371.82 39.0698   1
   2  -1  -2 1406.17 40.7652   2
  -2   1   2 1424.28 39.7702   1
   1   1   2 1360.98 42.9107   1
   1   1   2 1399.22 40.2863   1
   1  -2   2 1406.37 41.8092   2
  -2   1   2 1371.22 42.5675   1
  -2   1   2 1410.95 40.6975   2
  -1   3  -2 2237.96 65.8887   2
  -2  -1  -2 2299.99 65.0167   1
  -1   3  -2 2268.72 65.4019   1
   3  -2  -2 2214.13 64.1854   2
   3  -2  -2 2275.73 61.9246   1
   2   1   2 2322.45 67.6810   1
  -3   2   2 2253.48 63.9320   2
   1  -3   2 2212.68 65.7136   2
  -3   2   2 2231.23 63.1615   1
   2   1   2 2327.39 64.9577   1
  -3   2   2 2296.51 65.4342   1
  -3   2   2 2674.85 143.189   4
   2  -2  -2 1313.69 37.8699   2
  -2   0  -2 1305.19 38.4582   1
   0   2  -2 1303.96 38.6999   1
   0   2  -2 1303.25 39.4981   2
  -2   2   2 1316.44 36.5230   1
   0  -2   2 1306.93 39.2939   2
  -2   2   2 1291.45 38.4131   1
   2   0   2 1314.25 38.6038   1
   2   0   2 1312.42 41.7310   1
  -2   2   2 1328.98 38.0329   2
  -2   1  -2 2041.00 57.0334   1
   1   1  -2 2001.76 57.7211   2
   1   1  -2 2036.52 56.7055   1
  -1  -1   2 1980.82 56.8164   1
  -1   2   2 1944.59 54.8531   1
   2  -1   2 2091.50 61.3767   1
   2  -1   2 1971.75 58.2637   1
  -1  -1   2 2007.95 57.3201   2
   2  -1   2 1976.61 57.6444   2
  -1   2   2 2017.77 56.5343   2
   2   0  -2 4541.71 128.319   2
   0  -2  -2 4720.65 125.585   1
   2   0  -2 4748.93 127.221   1
  -2   2  -2 4570.68 128.321   1
  -2   0   2 4780.10 128.077   2
   2  -2   2 4692.98 129.031   2
   0   2   2 4714.60 128.915   1
  -2   0   2 4702.16 127.525   1
   2  -2   2 4679.98 133.384   1
   0   2   2 4674.42 126.495   1
   3  -1  -2 769.035 24.3622   2
  -1  -2  -2 780.439 23.7320   1
  -2   3  -2 758.955 25.2056   2
  -2   3  -2 768.262 24.9305   1
   1   2   2 764.215 25.7812   1
   2  -3   2 774.438 25.3678   2
   1   2   2 786.221 23.9347   1
  -3   1   2 815.382 26.9521   1
  -3   1   2 805.582 23.6502   1
   2  -3   2 761.135 29.6057   1
  -3   1   2 760.845 23.7402   2
   4  -2  -2 1717.21 47.0003   1
  -2   4  -2 1662.55 50.1402   2
   4  -2  -2 1650.82 48.4730   2
  -2   4  -2 1688.70 49.9453   1
  -4   2   2 1726.16 50.6768   1
  -4   2   2 1693.50 47.6453   2
   2  -4   2 1765.46 56.3143   1
  -4   2   2 1672.19 47.8672   1
   2  -4   2 1733.90 50.2277   2
   2   2   2 1689.76 51.1506   1
   2   2   2 1630.32 49.2274   1
   5  -3  -2 1477.36 39.6856   1
   5  -3  -2 1435.37 41.5403   2
  -2   5  -2 1383.70 43.6997   2
  -2   5  -2 1361.58 43.4787   1
  -3  -2  -2 1405.87 44.0964   1
  -5   3   2 1446.56 40.3562   2
   3   2   2 1442.23 43.6942   1
   2  -5   2 1468.28 50.3082   1
   3   2   2 1430.33 45.2106   1
  -5   3   2 1463.29 43.3631   1
  -5   3   2 1409.82 41.2449   1
   2  -5   2 1481.51 43.5804   2
  -3  -1  -2 1257.93 38.2188   1
  -1   4  -2 1225.13 38.3485   2
   4  -3  -2 1277.32 35.9848   2
  -1   4  -2 1288.50 38.1709   1
   1  -4   2 1242.25 37.8759   2
  -4   3   2 1231.31 35.2747   2
  -4   3   2 1250.05 36.5619   1
  -4   3   2 1191.87 34.9548   1
   3   1   2 1211.77 39.9628   1
   3   1   2 1218.06 37.7314   1
   0   3  -2 20.2198 3.52950   2
   3  -3  -2 27.9248 2.83223   2
   0   3  -2 29.9430 4.01027   1
  -3   0  -2 28.9890 4.00340   1
  -3   3   2 22.5576 1.70328   1
  -3   3   2 26.0850 2.55260   1
  -3   3   2 22.7994 2.64806   2
   0  -3   2 28.0455 3.78078   2
   3   0   2 18.9388 4.28334   1
  -3   1  -2 434.322 15.4616   1
   1   2  -2 420.128 15.1323   1
   1   2  -2 417.457 15.7418   2
  -2   3   2 431.053 12.1540   1
  -2   3   2 431.211 14.1446   2
  -1  -2   2 413.679 15.3408   2
  -2   3   2 442.266 12.8259   1
   3  -1   2 401.547 18.0876   1
   2   1  -2 26.6924 3.57729   2
   2   1  -2 35.6803 3.69713   1
  -3   2  -2 34.2309 3.98725   1
  -1   3   2 30.0989 2.00197   1
   3  -2   2 31.7065 5.47285   1
  -2  -1   2 38.3512 3.90503   2
   3  -2   2 35.2496 4.15790   2
  -3   3  -2 353.666 13.8776   1
   3   0  -2 354.216 12.7957   1
   3   0  -2 365.160 13.5668   2
   0   3   2 381.691 12.2569   1
  -3   0   2 356.835 12.8414   2
   3  -3   2 357.229 14.0627   2
   3  -3   2 341.650 17.1561   1
  -3   0   2 351.720 16.4695   1
  -3   0   2 347.640 12.9480   1
   0   3   2 374.152 13.4262   1
   4  -1  -2 780.774 25.3072   2
  -3   4  -2 798.561 26.4108   2
  -1  -3  -2 858.247 24.9662   1
  -3   4  -2 833.777 26.4967   1
   4  -1  -2 767.551 24.4931   1
   3  -4   2 789.748 26.3978   2
   3  -4   2 795.549 31.0348   1
  -4   1   2 827.804 28.7288   1
   1   3   2 811.014 25.2974   1
  -4   1   2 810.433 24.4657   2
  -4   1   2 826.250 25.1583   1
   1   3   2 772.093 26.1987   1
  -3   5  -2 37.6155 4.58280   1
  -3   5  -2 34.0410 4.50647   2
   5  -2  -2 30.0904 3.43863   2
   3  -5   2 31.2667 4.37717   2
   2   3   2 33.8283 4.71681   1
   3  -5   2 30.0612 6.46269   1
   2   3   2 38.6199 4.65920   1
  -5   2   2 46.7120 5.79320   1
  -5   2   2 30.1175 2.92801   2
  -5   2   2 35.4060 3.89528   1
  -3   6  -2 515.776 19.5593   1
  -3  -3  -2 546.754 20.6903   1
   6  -3  -2 529.387 17.6983   2
   6  -3  -2 546.001 16.8145   1
  -3   6  -2 490.553 19.3092   2
   3   3   2 502.958 20.2796   1
   3  -6   2 534.237 19.3130   2
   3  -6   2 502.882 24.3934   1
  -6   3   2 570.138 20.6300   1
  -6   3   2 531.333 18.2355   1
   3   3   2 522.995 19.9634   1
   7  -4  -2 571.580 18.1381   1
  -4  -3  -2 610.998 23.8375   1
  -3   7  -2 604.446 22.1739   1
   7  -4  -2 602.221 19.3434   2
  -7   4   2 604.331 20.5341   1
   4   3   2 558.268 22.7342   1
  -7   4   2 593.552 22.0971   1
   3  -7   2 600.468 21.3108   2
   3  -7   2 564.609 27.1578   1
   6  -4  -2 643.678 20.8573   2
  -2   6  -2 674.902 23.7843   1
  -4  -2  -2 640.678 24.6218   1
   2  -6   2 675.512 23.1429   2
  -6   4   2 711.422 22.9547   1
   4   2   2 702.821 25.5272   1
   2  -6   2 678.839 29.7055   1
  -6   4   2 649.219 21.3575   1
  -4  -1  -2 15.7565 3.57788   1
  -1   5  -2 16.6834 3.41696   2
   5  -4  -2 8.72283 1.68981   2
  -1   5  -2 6.06085 2.60128   1
   1  -5   2 12.7348 2.86160   2
  -5   4   2 14.6348 2.44520   1
   4   1   2 12.9055 3.85194   1
  -5   4   2 9.03282 1.36410   2
  -5   4   2 11.6527 1.89069   1
  -4   0  -2 938.449 31.0960   1
   0   4  -2 952.212 30.5769   1
   0   4  -2 911.113 30.8048   2
   4  -4  -2 941.813 27.6884   2
  -4   4   2 996.447 96.0665   4
   0  -4   2 961.145 30.2273   2
  -4   4   2 952.294 27.4989   2
  -4   4   2 980.198 27.1847   1
   4   0   2 1014.17 33.8147   1
  -4   4   2 943.751 26.6877   1
   1   3  -2 1.20021 1.80073   1
   1   3  -2 0.59175 1.53761   2
  -4   1  -2 -0.1414 1.42222   1
  -1  -3   2 0.17624 1.35193   2
   4  -1   2 0.94766 2.22390   1
  -3   4   2 -0.4698 0.78245   2
   2   2  -2 411.424 15.3932   1
   2   2  -2 420.059 15.8155   2
  -4   2  -2 434.339 15.9758   1
  -2   4   2 427.257 13.8494   2
   4  -2   2 374.914 18.1869   1
  -2  -2   2 435.954 15.2311   2
   3   1  -2 112.462 6.29306   1
   3   1  -2 110.932 6.53331   2
  -4   3  -2 111.445 6.73652   1
   4  -3   2 105.375 6.61605   2
  -1   4   2 114.043 4.75432   1
  -3  -1   2 107.547 5.82120   2
  -1   4   2 106.508 5.02728   1
   4  -3   2 97.0639 10.0627   1
  -3  -1   2 108.077 10.6496   1
   4   0  -2 342.408 12.7900   1
   4   0  -2 329.448 13.1234   2
  -4   4  -2 343.929 13.9807   1
   0   4   2 333.635 12.3335   1
   4  -4   2 352.184 13.8968   2
  -4   0   2 324.887 16.3444   1
   0   4   2 337.340 12.6650   1
   4  -4   2 357.126 17.6815   1
  -4   0   2 335.046 12.1689   2
  -4   5  -2 494.482 18.3153   1
   5  -1  -2 473.686 16.9735   2
   5  -1  -2 483.961 16.5237   1
   4  -5   2 483.719 18.0151   2
   1   4   2 509.234 17.8151   1
   1   4   2 475.675 17.3644   1
  -5   1   2 501.383 20.8106   1
   4  -5   2 471.033 22.0583   1
  -5   1   2 440.960 17.7154   1
  -4   6  -2 199.307 10.4415   1
  -2  -4  -2 215.563 10.7632   1
   6  -2  -2 209.028 9.33209   2
   6  -2  -2 216.059 9.10017   1
  -4   6  -2 212.856 10.4120   2
   4  -6   2 224.835 10.6082   2
   4  -6   2 238.850 14.9074   1
  -6   2   2 208.376 12.2483   1
   2   4   2 209.560 10.6785   1
  -6   2   2 223.227 10.1370   1
   2   4   2 230.287 10.9184   1
  -3  -4  -2 37.9779 5.70097   1
   7  -3  -2 39.7748 4.15803   2
  -4   7  -2 41.5822 5.30236   1
  -7   3   2 51.3297 6.70856   1
  -7   3   2 38.7883 4.72789   1
   4  -7   2 41.6620 5.02521   2
   3   4   2 50.7215 6.77107   1
   4  -7   2 30.2395 6.63318   1
   3   4   2 37.7768 5.23940   1
   8  -4  -2 558.909 18.1390   2
  -4   8  -2 519.250 20.6244   1
  -4  -4  -2 533.327 22.7406   1
   8  -4  -2 514.069 17.4434   1
  -8   4   2 504.967 19.6898   1
  -8   4   2 547.659 22.0690   1
   4  -8   2 588.490 26.8705   1
   4   4   2 484.763 20.8373   1
   4  -8   2 522.263 19.6449   2
  -5  -4  -2 157.249 13.8987   1
   9  -5  -2 149.915 6.97974   1
  -4   9  -2 144.922 9.75684   1
   9  -5  -2 149.084 7.27631   2
   5   4   2 146.319 10.4803   1
  -9   5   2 152.569 10.3600   1
   4  -9   2 147.074 15.7460   1
  -9   5   2 147.304 9.27051   1
   4  -9   2 153.255 8.59158   2
   8  -5  -2 734.961 23.6719   2
  -3   8  -2 782.270 27.5724   1
  -5  -3  -2 794.336 30.2226   1
   8  -5  -2 758.643 22.7867   1
  -8   5   2 693.029 25.3529   1
  -8   5   2 778.574 27.2043   1
   5   3   2 780.118 28.8071   1
   3  -8   2 765.386 33.6292   1
   3  -8   2 800.599 26.1468   2
  -5  -2  -2 364.927 17.7220   1
  -2   7  -2 395.585 16.6000   1
   7  -5  -2 388.174 13.2172   2
  -7   5   2 407.387 15.3343   1
  -7   5   2 364.950 14.1966   1
   5   2   2 411.984 18.1218   1
   2  -7   2 411.862 22.3126   1
   2  -7   2 382.281 15.2528   2
   6  -5  -2 57.2660 3.37693   2
  -5  -1  -2 55.0396 6.68406   1
  -1   6  -2 74.3781 7.06479   1
  -6   5   2 59.9749 3.89038   1
   1  -6   2 61.3245 5.73542   2
   5   1   2 59.3967 7.26320   1
  -6   5   2 60.5719 4.25109   1
   0   5  -2 85.3962 6.18329   1
  -5   0  -2 79.2997 7.67084   1
  -5   5   2 97.7648 42.4904   4
  -5   5   2 87.7978 3.39806   2
   0  -5   2 81.9800 5.69044   2
   5   0   2 70.6353 7.91188   1
  -5   5   2 78.7619 3.81137   1
  -5   5   2 80.3585 3.66504   1
   1   4  -2 15.0622 3.11097   1
  -5   1  -2 23.5264 4.15900   1
  -4   5   2 15.4275 1.75689   2
  -1  -4   2 13.7636 2.81598   2
   5  -1   2 15.2478 4.31352   1
  -5   2  -2 2691.76 77.9476   1
   2   3  -2 2674.35 77.6634   2
   2   3  -2 2737.41 77.3389   1
  -2  -3   2 2654.98 76.1818   2
   5  -2   2 2792.02 81.7579   1
  -3   5   2 2693.00 74.1251   2
  -5   3  -2 126.053 7.64652   1
   3   2  -2 130.276 7.24100   1
   3   2  -2 112.334 7.11686   2
  -3  -2   2 108.277 6.14530   2
   5  -3   2 113.160 10.7668   1
  -5   4  -2 867.498 28.7911   1
   4   1  -2 864.145 28.0732   2
   4   1  -2 862.605 27.7734   1
   5  -4   2 847.023 32.5539   1
   5  -4   2 864.844 28.4526   2
  -1   5   2 873.309 25.8334   1
  -1   5   2 878.907 26.1855   1
  -4  -1   2 855.028 26.6836   2
  -4  -1   2 858.741 33.4329   1
   5   0  -2 870.172 28.0337   2
  -5   5  -2 877.902 29.2072   1
   5   0  -2 879.426 27.8595   1
   5  -5   2 853.181 33.3069   1
  -5   0   2 818.122 32.5503   1
   5  -5   2 895.877 28.9483   2
   0   5   2 879.981 27.9664   1
   0   5   2 881.746 27.3778   1
   6  -1  -2 214.321 9.93631   1
  -5   6  -2 244.394 11.7320   1
   6  -1  -2 242.054 10.3281   2
   5  -6   2 242.341 14.8624   1
   1   5   2 239.159 11.3409   1
   1   5   2 207.728 10.2980   1
   5  -6   2 235.661 11.1624   2
  -6   1   2 244.520 14.1255   1
   7  -2  -2 348.208 13.8486   1
   7  -2  -2 381.533 14.1836   2
  -5   7  -2 360.233 15.7543   1
   5  -7   2 367.973 15.2306   2
   2   5   2 343.450 15.8931   1
   5  -7   2 410.259 20.4396   1
   2   5   2 371.638 15.4012   1
  -7   2   2 379.430 18.3326   1
  -5   8  -2 370.411 15.9921   1
   8  -3  -2 365.197 13.6972   1
   8  -3  -2 319.743 13.3026   2
   3   5   2 344.767 15.6293   1
  -8   3   2 366.308 17.9259   1
   5  -8   2 349.938 19.7504   1
   5  -8   2 347.791 14.7651   2
  -4  -5  -2 184.695 12.9531   1
  -5   9  -2 226.085 12.1148   1
   9  -4  -2 193.519 9.20817   2
   4   5   2 191.343 11.6444   1
   5  -9   2 196.043 10.3970   2
   5  -9   2 230.269 15.8230   1
  -9   4   2 217.921 13.3273   1
  -5  10  -2 163.080 10.5974   1
  10  -5  -2 148.062 8.76729   1
  -5  -5  -2 180.516 15.7554   1
  10  -5  -2 146.253 7.81674   2
 -10   5   2 155.741 13.8110   1
   5 -10   2 178.638 17.0179   1
   5 -10   2 160.513 9.05005   2
   5   5   2 150.581 10.6784   1
  -5  11  -2 844.905 30.7479   1
  11  -6  -2 735.382 25.6074   2
  -6  -5  -2 795.570 34.5703   1
   6   5   2 820.371 31.4022   1
   5 -11   2 808.869 35.8066   1
   5 -11   2 828.593 27.6582   2
 -11   6   2 804.199 32.1369   1
  10  -6  -2 60.0661 4.96778   2
  -6  -4  -2 57.3571 9.14171   1
  -4  10  -2 55.8993 7.16620   1
   4 -10   2 61.1420 10.4720   1
 -10   6   2 69.7804 8.47932   1
   4 -10   2 50.5784 5.63350   2
   6   4   2 60.9279 8.26703   1
   9  -6  -2 141.149 6.56706   2
  -6  -3  -2 131.096 12.9767   1
  -3   9  -2 151.048 9.74613   1
   6   3   2 139.796 10.3009   1
  -9   6   2 130.666 8.83675   1
  -9   6   2 120.576 8.32991   1
   3  -9   2 131.537 7.92701   2
   3  -9   2 127.608 14.7261   1
  -2   8  -2 956.594 32.6586   1
   8  -6  -2 972.273 28.0314   2
  -6  -2  -2 966.292 35.6638   1
  -8   6   2 941.598 30.4866   1
   2  -8   2 959.832 30.8475   2
   2  -8   2 987.442 40.3543   1
   6   2   2 904.354 34.0679   1
  -8   6   2 926.339 30.8858   1
   6   2   2 928.074 27.0326   3
  -1   7  -2 64.9449 7.09411   1
   7  -6  -2 59.6761 3.19262   2
  -6  -1  -2 69.0886 8.56121   1
  -7   6   2 63.2880 4.49840   1
  -7   6   2 71.1873 4.80219   1
   6   1   2 75.2022 8.69664   1
   1  -7   2 53.1876 5.43969   2
   0   6  -2 1032.25 33.2907   1
  -6   0  -2 999.477 34.8462   1
   6  -6  -2 1019.25 33.7243   3
  -6   6   2 968.707 28.9211   1
   6   0   2 1041.74 36.0507   1
   0  -6   2 978.570 31.4603   2
  -6   6   2 962.046 28.9076   1
   1   5  -2 319.001 13.9553   1
  -6   1  -2 333.222 15.2348   1
   5  -6  -2 327.602 14.6125   3
  -5   6   2 311.209 9.16327   2
  -1  -5   2 329.754 13.0187   2
  -5   6   2 311.547 9.44503   1
  -5   6   2 310.416 9.44458   1
   6  -1   2 334.747 16.5419   1
  -6   2  -2 942.190 32.4522   1
   2   4  -2 974.935 31.6816   1
   4  -6  -2 979.862 32.2533   3
   6  -2   2 931.838 34.8383   1
  -4   6   2 967.870 27.2573   2
  -2  -4   2 963.608 30.1853   2
   3  -6  -2 1448.42 45.0271   3
  -6   3  -2 1435.69 45.1930   1
   3   3  -2 1461.36 44.4289   1
   6  -3   2 1485.36 48.9160   1
  -3  -3   2 1423.37 42.8558   2
   4   2  -2 168.511 8.91236   1
   2  -6  -2 161.755 9.11457   3
  -6   4  -2 162.054 9.32326   1
   6  -4   2 181.906 11.9316   1
  -2   6   2 161.422 6.04589   1
  -4  -2   2 152.102 14.3204   1
   5   1  -2 249.590 11.4049   1
   1  -6  -2 257.346 11.7991   3
  -1   6   2 257.375 10.7893   1
   6  -5   2 262.545 15.1381   1
  -5  -1   2 254.277 15.9582   1
   6  -5   2 250.115 11.6515   2
  -1   6   2 243.000 9.63497   1
   6   0  -2 641.731 21.9215   1
  -6   6  -2 583.096 22.6369   1
   6  -6   2 663.422 27.3168   1
   0   6   2 590.822 20.6439   1
  -6   0   2 637.866 27.3995   1
   0   6   2 641.161 22.5198   1
   6  -6   2 611.416 22.2936   2
  -6   7  -2 195.841 10.9583   1
   7  -1  -2 204.683 10.0314   1
   1   6   2 206.110 10.0571   1
  -7   1   2 207.990 13.9792   1
   1   6   2 196.252 11.0482   1
   6  -7   2 214.281 10.7101   2
   6  -7   2 216.796 14.3780   1
   8  -2  -2 88.6280 6.16065   1
  -6   8  -2 95.3870 8.96792   1
   6  -8   2 92.6999 7.92543   2
   2   6   2 86.2463 9.07243   1
  -8   2   2 77.6008 9.66405   1
   6  -8   2 67.8733 9.57731   1
   2   6   2 85.3449 7.75704   1
   9  -3  -2 61.0535 6.07899   1
  -6   9  -2 52.6064 6.65148   1
   3   6   2 63.7107 7.14390   1
   6  -9   2 48.0752 8.45089   1
   6  -9   2 48.9235 5.80131   2
  -9   3   2 49.0599 8.25133   1
  -4  -6  -2 433.931 21.8774   1
  10  -4  -2 441.091 17.2018   1
  -6  10  -2 489.592 20.4244   1
   6 -10   2 474.229 24.5973   1
   6 -10   2 441.269 18.0594   2
 -10   4   2 473.438 22.8641   1
   4   6   2 467.765 20.1263   1
  -6  11  -2 146.633 10.4547   1
 -11   5   2 129.910 13.3805   1
   6 -11   2 135.879 8.40432   2
   6 -11   2 134.147 14.9748   1
   5   6   2 131.129 11.7242   1
  -6  12  -2 268.185 15.0478   1
 -12   6   2 275.029 17.3765   1
   6   6   2 256.151 15.2730   1
   6 -12   2 251.127 12.2218   2
  -6  13  -2 110.890 11.2790   1
 -13   7   2 104.129 12.5503   1
   6 -13   2 124.959 8.01095   2
   7   6   2 117.620 12.4501   1
  -5  12  -2 244.582 14.2991   1
 -12   7   2 231.861 15.1246   1
   7   5   2 232.848 14.9231   1
   5 -12   2 236.021 11.5600   2
  -4  11  -2 245.084 13.8360   1
  -7  -4  -2 229.162 16.5378   1
   4 -11   2 196.866 19.2233   1
   7   4   2 239.029 14.7563   1
   4 -11   2 224.515 11.2451   2
 -11   7   2 245.456 14.2892   1
  -7  -3  -2 541.650 25.8225   1
  -3  10  -2 556.472 22.3535   1
  10  -7  -2 500.999 16.8334   2
   3 -10   2 509.639 19.3198   2
 -10   7   2 496.035 20.9936   1
   7   3   2 517.286 23.3611   1
   3 -10   2 497.443 27.4424   1
  -7  -2  -2 230.346 15.1401   1
   9  -7  -2 230.042 8.29318   2
  -2   9  -2 206.752 12.2721   1
   2  -9   2 224.141 10.7909   2
   7   2   2 216.312 13.6646   1
   2  -9   2 240.635 18.0978   1
  -9   7   2 218.875 11.2691   1
  -9   7   2 229.585 11.4611   1
  -7  -1  -2 222.416 14.1995   1
   8  -7  -2 198.116 11.8481   3
   8  -7  -2 202.885 6.70108   2
  -1   8  -2 235.434 12.3436   1
   7   1   2 195.365 12.9111   1
   7   1   2 212.191 7.27422   3
  -8   7   2 224.747 9.96830   1
   1  -8   2 220.929 10.4817   2
  -8   7   2 229.226 10.2607   1
   0   7  -2 165.562 10.0527   1
  -7   0  -2 186.612 11.8942   1
   7  -7  -2 157.656 9.96323   3
  -7   7   2 149.629 7.24333   1
   0  -7   2 153.722 8.35674   2
  -7   7   2 158.153 7.00249   1
   7   0   2 145.017 11.0973   1
   1   6  -2 190.091 10.4994   1
  -7   1  -2 167.675 10.9302   1
   6  -7  -2 162.277 10.0566   3
   7  -1   2 153.303 11.5147   1
  -6   7   2 171.075 6.69413   1
  -1  -6   2 180.754 8.95710   2
  -6   7   2 176.295 6.42673   1
   5  -7  -2 4.87515 2.46274   3
   2   5  -2 3.83167 2.41097   1
  -7   2  -2 0.39305 2.06197   1
   7  -2   2 2.96924 2.82200   1
  -2  -5   2 1.58485 1.57944   2
   4  -7  -2 136.249 8.79874   3
   3   4  -2 151.364 8.97587   1
  -7   3  -2 139.758 9.28048   1
  -4   7   2 143.261 5.48804   2
   7  -3   2 159.393 11.4135   1
   3  -7  -2 279.256 13.2513   3
  -7   4  -2 271.421 13.4691   1
   4   3  -2 276.052 12.8309   1
  -3   7   2 285.380 8.75094   1
   7  -4   2 298.457 16.2772   1
   2  -7  -2 1269.81 39.7826   3
  -7   5  -2 1205.46 40.1391   1
   5   2  -2 1234.29 39.1301   1
  -2   7   2 1277.10 35.4833   1
  -5  -2   2 1189.93 46.1865   1
   7  -5   2 1200.44 43.7145   1
   6   1  -2 464.968 18.4553   1
   1  -7  -2 472.358 18.7077   3
  -7   6  -2 496.917 19.7226   1
   7  -6   2 462.233 22.4307   1
  -1   7   2 464.851 18.3753   1
  -6  -1   2 500.466 24.5476   1
   7  -6   2 499.908 18.8699   2
  -1   7   2 499.065 16.5756   1
   7   0  -2 214.716 10.8663   1
   0  -7  -2 208.076 10.8371   3
  -7   7  -2 232.212 12.1286   1
  -7   0   2 225.604 15.4936   1
   7  -7   2 226.559 11.2867   2
   7  -7   2 197.841 13.9966   1
   0   7   2 218.803 9.98718   1
   0   7   2 244.333 12.2937   1
   8  -1  -2 361.631 15.2168   1
  -7   8  -2 384.432 16.8814   1
   1   7   2 346.108 14.7427   1
   7  -8   2 355.088 15.4344   2
   1   7   2 355.676 17.0002   1
   7  -8   2 349.219 19.3349   1
  -8   1   2 341.785 19.9021   1
   9  -2  -2 295.704 13.4713   1
  -7   9  -2 290.838 14.7661   1
   2   7   2 296.682 14.0286   1
   7  -9   2 297.978 17.9887   1
   2   7   2 275.911 15.6774   1
   7  -9   2 307.085 13.7593   2
  10  -3  -2 527.799 20.0913   1
  -7  10  -2 555.545 22.3945   1
   7 -10   2 492.397 19.9431   2
 -10   3   2 566.899 26.6199   1
   7 -10   2 505.363 25.5337   1
   3   7   2 510.377 21.3846   1
  -7  11  -2 411.187 19.2294   1
   7 -11   2 414.226 17.1553   2
   7 -11   2 417.868 22.8753   1
   4   7   2 413.240 19.1465   1
 -11   4   2 415.133 22.4964   1
  -7  12  -2 412.424 19.9415   1
   7 -12   2 394.225 16.9280   2
   5   7   2 415.614 20.0992   1
 -12   5   2 472.155 24.2204   1
  -7  13  -2 86.2864 10.2010   1
   6   7   2 113.546 11.5761   1
   7 -13   2 101.307 8.32001   2
 -13   6   2 96.1933 12.9307   1
  -7  14  -2 86.1766 10.5453   1
 -14   7   2 78.0490 11.8226   1
   7 -14   2 81.8769 7.53188   2
   7   7   2 78.3196 10.5253   1
  -7  15  -2 10.1150 4.56462   1
 -15   8   2 4.81800 4.88187   1
   8   7   2 7.43909 4.69171   1
  -6  14  -2 14.0564 4.73054   1
 -14   8   2 19.3338 6.75311   1
   8   6   2 20.0854 5.90129   1
   6 -14   2 17.4088 4.03077   2
  -5  13  -2 183.335 12.6135   1
   5 -13   2 188.826 9.98911   2
 -13   8   2 142.168 14.1540   1
   8   5   2 146.076 14.1147   1
  -4  12  -2 100.258 10.4749   1
  -8  -4  -2 118.007 14.7151   1
   8   4   2 104.907 11.8032   1
   4 -12   2 107.644 8.53656   2
 -12   8   2 97.9459 10.6267   1
  -8  -3  -2 682.765 32.6838   1
  -3  11  -2 695.058 28.2955   1
   3 -11   2 744.622 35.5944   1
   3 -11   2 732.091 25.2237   2
   8   3   2 718.757 29.9788   1
 -11   8   2 746.000 28.0375   1
  10  -8  -2 1172.95 42.1760   3
  -8  -2  -2 1268.80 47.4008   1
  10  -8  -2 1235.79 34.6634   2
  -2  10  -2 1285.23 42.5298   1
   2 -10   2 1182.11 49.8272   1
   2 -10   2 1250.48 39.0437   2
   8   2   2 1260.53 44.5769   1
 -10   8   2 1244.99 40.3245   1
  -1   9  -2 372.986 17.3291   1
  -8  -1  -2 387.354 20.5488   1
   9  -8  -2 345.897 17.1968   3
  -9   8   2 368.589 14.8124   1
   8   1   2 366.004 18.8628   1
  -9   8   2 336.149 15.2064   1
   1  -9   2 368.536 14.9158   2
   0   8  -2 73.5176 8.26002   1
   8  -8  -2 71.4543 8.43392   3
  -8   0  -2 65.5571 8.82754   1
   0  -8   2 75.8902 6.59568   2
   8   0   2 74.6732 9.30279   1
  -8   8   2 63.3997 6.03361   1
  -8   8   2 75.9759 4.96130   1
   1   7  -2 139.686 9.35494   1
  -8   1  -2 117.547 11.4197   1
   7  -8  -2 149.571 10.0275   3
  -7   8   2 134.804 6.83681   1
   8  -1   2 149.237 13.6141   1
  -7   8   2 140.890 6.20433   1
  -8   2  -2 324.708 16.3460   1
   2   6  -2 321.281 14.9217   1
   6  -8  -2 279.524 14.4680   3
  -6   8   2 297.019 9.92269   1
  -6   8   2 319.403 10.8359   1
   8  -2   2 305.349 16.9889   1
   3   5  -2 25.3476 4.73492   1
   5  -8  -2 19.5033 4.24985   3
  -8   3  -2 20.6192 4.80446   1
  -5   8   2 21.3374 2.21533   1
  -5   8   2 20.4654 1.53427   1
   8  -3   2 25.4882 6.27671   1
  -8   4  -2 12.4718 3.80305   1
   4  -8  -2 11.7700 3.37838   3
   4   4  -2 9.31863 3.09788   1
   8  -4   2 5.57004 3.75792   1
  -4   8   2 9.55966 1.34692   1
  -4   8   2 11.7049 2.10468   1
   3  -8  -2 287.951 65.4161   4
  -8   5  -2 332.894 16.0187   1
   5   3  -2 387.428 15.9885   1
   3  -8  -2 347.350 15.6825   3
  -5  -3   2 337.677 21.0802   1
   8  -5   2 330.725 18.3758   1
  -3   8   2 366.112 11.5495   1
   6   2  -2 1253.89 40.1559   1
   2  -8  -2 1266.36 40.3187   3
  -8   6  -2 1205.41 41.0047   1
  -2   8   2 1256.72 36.2590   1
  -2   8   2 1212.39 39.2159   1
   8  -6   2 1284.57 45.1139   1
   8  -6   2 1197.68 39.6237   2
  -6  -2   2 1220.50 47.9204   1
  -8   7  -2 384.690 17.4428   1
   1  -8  -2 383.763 16.4466   3
   7   1  -2 391.890 16.5956   1
  -1   8   2 372.886 16.8640   1
  -7  -1   2 399.581 22.6112   1
   8  -7   2 371.613 19.9100   1
   8  -7   2 363.692 16.1087   2
  -1   8   2 394.549 14.4390   1
  -8   8  -2 649.238 25.3602   1
   8   0  -2 633.427 24.1551   1
   0  -8  -2 670.962 24.2167   3
  -8   0   2 625.934 30.2755   1
   0   8   2 654.466 22.7494   1
   8  -8   2 693.632 24.3421   2
   8  -8   2 681.576 29.0542   1
   0   8   2 629.520 25.6574   1
   9  -1  -2 283.211 13.8387   1
  -8   9  -2 296.931 15.0591   1
  -1  -8  -2 299.498 13.5448   3
  -9   1   2 336.420 20.2540   1
   8  -9   2 262.255 16.9294   1
   8  -9   2 273.890 13.4724   2
   1   8   2 292.223 13.4706   1
   1   8   2 267.851 16.7053   1
  -8  10  -2 3.89967 3.11793   1
  10  -2  -2 6.38145 3.02205   1
   2   8   2 7.02290 3.04676   1
   8 -10   2 5.94586 4.14913   1
   8 -10   2 5.04926 2.47360   2
 -10   2   2 2.25322 3.78243   1
  -8  11  -2 297.736 16.1290   1
  11  -3  -2 298.491 18.9847   1
 -11   3   2 298.685 19.8120   1
   3   8   2 322.982 15.7818   1
   8 -11   2 292.668 18.5356   1
   8 -11   2 310.576 14.1816   2
  -8  12  -2 421.503 19.9390   1
   8 -12   2 399.136 16.8445   2
   4   8   2 383.368 19.0096   1
 -12   4   2 392.764 23.5834   1
  -8  13  -2 153.545 11.4837   1
 -13   5   2 125.252 15.3589   1
   8 -13   2 136.944 8.72599   2
   5   8   2 131.055 12.5927   1
  -8  14  -2 57.1493 8.68394   1
   8 -14   2 49.2290 6.03063   2
 -14   6   2 65.8740 11.5450   1
   6   8   2 44.0172 8.02428   1
  -8  15  -2 20.6445 6.12039   1
   7   8   2 33.7198 7.65787   1
 -15   7   2 25.9643 8.33297   1
  -8  16  -2 11.1411 5.20885   1
   8   8   2 6.97420 5.14469   1
 -16   8   2 7.19220 6.23274   1
  -7  16  -2 63.0264 10.0938   1
 -16   9   2 40.4566 9.64072   1
   9   7   2 45.5121 9.21246   1
  -6  15  -2 8.50564 4.42268   1
   9   6   2 9.25106 5.28731   1
 -15   9   2 9.65159 5.30506   1
  -5  14  -2 299.342 17.3688   1
 -14   9   2 262.996 17.7634   1
   9   5   2 288.744 18.1426   1
  -4  13  -2 152.916 13.9285   1
 -13   9   2 187.236 13.2730   1
   9   4   2 154.938 14.9929   1
  -3  12  -2 459.431 21.7354   1
  -9  -3  -2 430.093 25.8954   1
   9   3   2 476.567 23.4310   1
 -12   9   2 465.216 21.1065   1
  11  -9  -2 134.559 12.5332   3
  -9  -2  -2 91.7185 12.9188   1
  -2  11  -2 104.415 10.7402   1
 -11   9   2 118.944 10.3886   1
   9   2   2 142.883 13.6249   1
   2 -11   2 112.981 15.8757   1
  10  -9  -2 39.7722 6.85587   3
  -1  10  -2 39.0341 6.53253   1
  -9  -1  -2 36.2745 7.87718   1
 -10   9   2 35.3743 5.13977   1
   9   1   2 37.5110 7.14056   1
   1 -10   2 38.0217 9.95058   1
  -9   0  -2 146.768 14.3914   1
   9  -9  -2 182.995 11.9716   3
   0   9  -2 199.172 12.0594   1
  -9   9   2 167.494 9.91154   1
  -9   9   2 179.091 8.83150   1
   9   0   2 178.579 12.9760   1
   1   8  -2 331.387 16.0032   1
   8  -9  -2 318.668 16.0714   3
  -9   1  -2 299.860 17.6578   1
  -8   9   2 286.727 12.9290   1
   9  -1   2 307.757 17.4227   1
  -8   9   2 311.683 11.7402   1
   7  -9  -2 597.643 23.9921   3
   2   7  -2 594.634 23.5827   1
  -9   2  -2 589.985 25.7576   1
  -7   9   2 585.043 20.0401   1
   9  -2   2 599.443 26.2055   1
  -7   9   2 558.567 18.2022   1
   6  -9  -2 467.392 20.0537   3
   3   6  -2 451.007 19.5096   1
  -9   3  -2 476.218 21.5084   1
   9  -3   2 475.670 22.4752   1
  -6   9   2 445.364 14.2199   1
  -6   9   2 442.757 15.8530   1
  -9   4  -2 609.762 24.9489   1
   4   5  -2 585.867 23.2677   1
   5  -9  -2 594.622 23.6815   3
  -5   9   2 623.707 20.1730   1
  -5   9   2 571.091 16.5671   2
   9  -4   2 627.392 26.8500   1
  -5   9   2 583.395 16.8317   2
  -5   9   2 587.849 17.6827   1
   4  -9  -2 65.0880 7.64005   3
  -9   5  -2 68.8771 8.29282   1
   5   4  -2 80.5893 8.29256   1
  -4   9   2 62.5809 3.70989   1
   9  -5   2 59.2482 9.08003   1
   3  -9  -2 673.550 102.540   4
   6   3  -2 864.258 30.1427   1
   3  -9  -2 829.962 29.9316   3
  -9   6  -2 831.258 30.9286   1
  -6  -3   2 819.845 37.5948   1
  -3   9   2 890.417 25.5265   1
   9  -6   2 885.525 34.2611   1
   7   2  -2 335.916 15.3519   1
  -9   7  -2 306.444 15.7869   1
   2  -9  -2 308.621 14.8119   3
   9  -7   2 322.309 18.2759   1
  -7  -2   2 301.174 20.5322   1
  -2   9   2 307.934 15.1535   1
  -2   9   2 300.421 12.0705   1
   9  -7   2 306.391 14.4515   2
   1  -9  -2 142.067 9.17541   3
   8   1  -2 127.701 9.12865   1
  -9   8  -2 146.803 10.3257   1
   9  -8   2 143.954 9.10786   2
   9  -8   2 131.304 13.2905   1
  -8  -1   2 137.202 15.8465   1
  -1   9   2 146.817 10.4735   1
  -1   9   2 124.032 7.69873   1
   9   0  -2 762.488 28.4032   1
   0  -9  -2 805.429 28.2925   3
  -9   9  -2 814.280 30.0693   1
   0   9   2 747.260 26.6004   1
   9  -9   2 817.075 28.1908   2
  -9   0   2 710.783 34.8447   1
   9  -9   2 761.268 32.7063   1
  -1  -9  -2 163.062 9.90442   3
  10  -1  -2 162.769 10.5748   1
  -9  10  -2 168.168 11.2713   1
   9 -10   2 159.070 9.95935   2
 -10   1   2 191.069 19.1828   1
   1   9   2 159.239 10.0210   1
   9 -10   2 163.425 15.5878   1
  -9  11  -2 365.778 18.3191   1
  11  -2  -2 334.404 16.1861   1
   9 -11   2 331.529 15.5270   2
   9 -11   2 326.782 19.7003   1
   2   9   2 367.310 16.8187   1
 -11   2   2 359.123 22.8680   1
  -9  12  -2 8.51452 3.90445   1
   9 -12   2 7.09144 2.76855   2
 -12   3   2 3.46105 4.74120   1
   3   9   2 10.9702 4.07740   1
  -9  13  -2 37.8740 6.97791   1
 -13   4   2 29.8949 8.35539   1
   4   9   2 35.0809 6.63203   1
   9 -13   2 39.9602 5.48447   2
  -9  14  -2 4.83203 4.15494   1
   5   9   2 4.00134 3.68556   1
 -14   5   2 -0.4111 4.62599   1
   9 -14   2 1.62249 1.99374   2
  -9  15  -2 248.986 16.3829   1
 -15   6   2 216.985 22.0124   1
   6   9   2 271.819 17.1319   1
  -9  16  -2 14.6077 6.03543   1
   7   9   2 28.8839 7.38418   1
 -16   7   2 23.2745 8.09809   1
  -6  16  -2 167.884 16.2651   1
  10   6   2 152.413 15.9880   1
 -16  10   2 154.475 17.4849   1
  -5  15  -2 468.693 23.5105   1
  10   5   2 453.971 24.5148   1
 -15  10   2 418.534 24.1213   1
  -4  14  -2 147.119 14.3186   1
  10   4   2 154.798 15.8059   1
 -14  10   2 170.995 15.5418   1
  -3  13  -2 89.4983 10.8582   1
 -13  10   2 120.592 11.8556   1
  10   3   2 109.489 13.0602   1
 -10  -2  -2 91.4891 13.4155   1
  12 -10  -2 79.7086 9.99272   3
  -2  12  -2 113.030 11.6909   1
  10   2   2 116.097 12.7612   1
 -12  10   2 80.7215 9.12474   1
  11 -10  -2 4.75604 3.33071   3
  -1  11  -2 1.48215 3.06947   1
 -10  -1  -2 12.1027 5.00556   1
  10   1   2 4.09508 3.90538   1
 -11  10   2 7.24085 2.92637   1
   1 -11   2 7.82415 6.78088   1
   0  10  -2 17.9404 5.03266   1
  10 -10  -2 13.6909 4.57714   3
 -10   0  -2 10.7322 5.25620   1
 -10  10   2 19.7194 3.76919   1
  10   0   2 3.86902 4.21703   1
   1   9  -2 93.1495 9.68665   1
   9 -10  -2 105.053 10.7427   3
 -10   1  -2 103.205 12.5091   1
  -9  10   2 95.4887 6.06725   1
  10  -1   2 88.9915 11.2979   1
 -10   2  -2 1.41231 3.55389   1
   8 -10  -2 3.87849 3.07014   3
   2   8  -2 0.43779 2.55835   1
  10  -2   2 -0.9934 3.32137   1
  -8  10   2 -0.3642 1.80622   1
  -8  10   2 1.29548 1.21767   1
 -10   3  -2 130.983 12.8109   1
   7 -10  -2 129.192 11.4973   3
   3   7  -2 132.867 10.0724   1
  -7  10   2 128.604 6.14845   1
  10  -3   2 143.509 13.9623   1
  -7  10   2 144.411 8.33037   1
 -10   4  -2 73.1803 9.42187   1
   4   6  -2 56.2263 7.31742   1
   6 -10  -2 58.1888 7.51695   3
  10  -4   2 60.7754 8.83896   1
  -6  10   2 61.9744 3.84447   1
  -6  10   2 52.4940 5.92896   1
   5 -10  -2 18.5025 4.62507   3
   5   5  -2 20.8894 5.07656   1
 -10   5  -2 17.7560 5.01655   1
  10  -5   2 18.9162 5.93001   1
  -5  10   2 20.0652 2.56731   1
  -5  10   2 21.9559 1.87089   2
 -10   6  -2 193.727 12.5578   1
   4 -10  -2 181.905 11.3216   3
   6   4  -2 174.792 11.3448   1
  -4  10   2 165.284 6.81595   2
  -4  10   2 186.187 7.78155   1
  10  -6   2 177.329 15.7523   1
   7   3  -2 121.684 10.9259   1
 -10   7  -2 136.487 12.1015   1
   3 -10  -2 111.938 10.1792   3
  10  -7   2 129.356 13.7309   1
  -7  -3   2 129.586 16.6063   1
  -3  10   2 123.709 6.70827   1
   8   2  -2 222.157 12.7829   1
   2 -10  -2 252.568 13.1779   3
 -10   8  -2 219.346 13.6071   1
  10  -8   2 240.848 12.4774   2
  -2  10   2 223.461 10.3837   1
  -8  -2   2 177.739 19.3686   1
  10  -8   2 214.079 15.0169   1
   1 -10  -2 20.9883 4.69873   3
 -10   9  -2 29.8413 5.81288   1
   9   1  -2 19.7758 4.78506   1
  10  -9   2 20.3206 6.06461   1
  -1  10   2 31.0028 4.77302   1
  -9  -1   2 20.3981 6.70490   1
  10  -9   2 16.9385 3.97029   2
   0 -10  -2 393.860 18.0358   3
 -10  10  -2 419.606 19.9905   1
  10   0  -2 423.263 19.0491   1
   0  10   2 413.187 17.3190   1
  10 -10   2 400.962 17.7132   2
  10 -10   2 436.807 22.5562   1
 -10   0   2 361.589 24.3111   1
  11  -1  -2 32.3501 5.72299   1
 -10  11  -2 27.6380 5.92637   1
  -1 -10  -2 29.8977 5.11866   3
  10 -11   2 28.4747 4.89729   2
 -11   1   2 31.6091 9.15954   1
   1  10   2 32.8528 5.54960   1
 -10  12  -2 351.782 18.5058   1
 -12   2   2 349.909 24.0490   1
  10 -12   2 344.456 15.7842   2
   2  10   2 336.276 16.9299   1
 -10  13  -2 6.62643 3.92723   1
 -13   3   2 6.86581 5.76298   1
   3  10   2 8.04704 3.84901   1
  10 -13   2 5.16976 2.69115   2
 -10  14  -2 147.886 14.2328   1
   4  10   2 140.671 13.3068   1
 -14   4   2 145.551 18.0729   1
 -10  15  -2 237.873 15.9874   1
 -15   5   2 199.541 22.3442   1
   5  10   2 224.049 15.3193   1
 -10  16  -2 176.303 16.2552   1
 -16   6   2 160.038 20.5583   1
   6  10   2 159.881 15.7919   1
  -5  16  -2 150.921 15.2182   1
 -16  11   2 132.194 15.6372   1
  11   5   2 139.692 15.9725   1
  -4  15  -2 157.700 15.5201   1
 -15  11   2 155.205 15.7768   1
  11   4   2 159.342 16.3627   1
  -3  14  -2 40.9439 7.87936   1
  11   3   2 28.3396 7.58522   1
 -14  11   2 36.4925 7.38474   1
 -11  -2  -2 1.92977 5.59604   1
  13 -11  -2 1.57201 3.26184   3
  -2  13  -2 1.28589 3.35223   1
 -13  11   2 0.66828 2.52837   1
  11   2   2 -0.0794 3.67943   1
 -11  -1  -2 14.5739 6.93712   1
  12 -11  -2 28.8723 6.59748   3
  -1  12  -2 25.3688 6.01335   1
  11   1   2 30.6216 7.79034   1
 -12  11   2 29.3356 5.53677   1
   0  11  -2 -1.7076 2.41491   1
 -11   0  -2 10.6997 5.55774   1
  11 -11  -2 3.66872 3.46861   3
 -11  11   2 -0.6166 1.88406   1
  11   0   2 9.07386 4.62015   1
   1  10  -2 117.949 11.4437   1
  10 -11  -2 102.675 11.2668   3
 -11   1  -2 117.483 14.7200   1
 -10  11   2 102.695 7.00742   1
  11  -1   2 105.966 12.3659   1
   9 -11  -2 124.762 12.2712   3
 -11   2  -2 101.825 12.4681   1
   2   9  -2 99.0087 10.4195   1
  11  -2   2 112.831 12.7494   1
  -9  11   2 115.340 6.68182   1
 -11   3  -2 51.9201 8.93732   1
   3   8  -2 59.7384 8.25297   1
   8 -11  -2 71.6712 8.92192   3
  11  -3   2 62.6226 5.46142   3
  -8  11   2 63.9921 4.62835   1
  11  -3   2 60.6379 9.36405   1
   4   7  -2 222.672 13.2960   1
 -11   4  -2 194.993 16.8849   1
   7 -11  -2 203.571 13.0154   3
  -7  11   2 199.235 8.44741   1
  -7  11   2 181.933 11.0952   1
  11  -4   2 195.105 14.5009   1
 -11   5  -2 151.035 13.9325   1
   6 -11  -2 176.800 11.7768   3
   5   6  -2 161.005 11.2167   1
  11  -5   2 156.135 15.3442   1
  -6  11   2 155.089 7.22756   1
   5 -11  -2 166.942 11.2952   3
   6   5  -2 161.552 11.2518   1
 -11   6  -2 150.392 13.8332   1
  11  -6   2 145.184 14.2223   1
  -5  11   2 148.020 7.16583   1
   7   4  -2 2020.19 63.2424   1
   4 -11  -2 2011.65 63.3672   3
 -11   7  -2 1941.93 64.6435   1
  -4  11   2 2063.35 57.4312   1
  -7  -4   2 1957.47 74.0476   1
  11  -7   2 1961.01 66.7319   1
   3 -11  -2 86.1241 9.58410   3
 -11   8  -2 101.173 10.9803   1
   8   3  -2 116.336 11.0288   1
  11  -8   2 107.211 9.64800   2
  -8  -3   2 86.0634 14.4067   1
  11  -8   2 105.078 12.2061   1
  -3  11   2 108.313 6.77665   1
   9   2  -2 385.681 19.3355   1
   2 -11  -2 452.626 19.9345   3
 -11   9  -2 410.001 20.5536   1
  11  -9   2 422.322 22.5299   1
  11  -9   2 423.951 18.7280   2
  -9  -2   2 418.465 27.2896   1
  -2  11   2 444.916 16.9160   1
   1 -11  -2 338.253 16.8854   3
 -11  10  -2 350.033 18.4852   1
  10   1  -2 337.733 17.4764   1
  11 -10   2 351.266 16.3680   2
  11 -10   2 341.675 19.9388   1
  -1  11   2 363.760 15.5148   1
 -10  -1   2 361.717 25.0629   1
 -11  11  -2 232.962 14.8477   1
   0 -11  -2 225.625 13.0413   3
  11   0  -2 203.370 13.2731   1
   0  11   2 221.131 12.3416   1
  11 -11   2 241.644 12.8001   2
 -11   0   2 187.885 20.9169   1
 -11  12  -2 142.316 13.4966   1
  -1 -11  -2 142.924 10.1274   3
  11 -12   2 149.420 9.72840   2
   1  11   2 141.504 10.3788   1
 -12   1   2 140.884 18.1154   1
 -11  13  -2 104.291 11.7629   1
 -13   2   2 97.6736 15.5114   1
   2  11   2 97.4182 10.3524   1
  11 -13   2 98.6519 8.82396   2
 -11  14  -2 32.2172 7.11961   1
 -14   3   2 29.6929 9.88353   1
   3  11   2 42.2037 7.64363   1
 -11  15  -2 12.9836 5.53546   1
 -15   4   2 13.3069 7.44031   1
   4  11   2 16.7495 5.85302   1
 -11  16  -2 162.380 16.0146   1
 -16   5   2 147.287 20.0902   1
   5  11   2 195.144 17.0750   1
  -4  16  -2 44.0603 8.94041   1
  12   4   2 31.6438 8.44068   1
 -16  12   2 34.2249 8.37400   1
  -3  15  -2 13.9544 5.54496   1
 -15  12   2 17.0931 5.98343   1
  12   3   2 5.12964 5.22679   1
  -2  14  -2 32.0173 7.16552   1
  14 -12  -2 29.9340 7.20526   3
  12   2   2 29.6313 7.88833   1
 -14  12   2 28.6634 6.25541   1
 -12  -1  -2 105.736 15.5053   1
  13 -12  -2 112.889 12.9919   3
  -1  13  -2 115.131 12.5517   1
  12   1   2 117.813 13.8648   1
 -13  12   2 124.828 11.4900   1
   0  12  -2 27.3662 6.90842   1
 -12   0  -2 29.3995 8.56222   1
  12 -12  -2 30.0504 7.03696   3
 -12  12   2 39.2877 5.96859   1
  12   0   2 37.6498 8.53793   1
  11 -12  -2 176.667 13.2670   3
   1  11  -2 184.708 15.7590   1
 -12   1  -2 150.498 17.2812   1
  12  -1   2 164.076 16.0772   1
 -11  12   2 185.586 10.2019   1
   2  10  -2 451.294 22.0319   1
 -12   2  -2 482.840 26.5094   1
  10 -12  -2 430.986 22.1657   3
  12  -2   2 509.654 25.1064   1
 -10  12   2 437.207 17.3862   1
   3   9  -2 117.862 11.9845   1
   9 -12  -2 96.8080 10.9465   3
 -12   3  -2 89.0460 12.1947   1
  -9  12   2 87.6687 6.13383   1
  12  -3   2 102.984 12.7868   1
   8 -12  -2 15.8917 4.99652   3
 -12   4  -2 14.6180 5.50519   1
   4   8  -2 16.8768 5.42276   1
  12  -4   2 29.4799 6.91887   1
  12  -4   2 23.6629 3.75344   3
  -8  12   2 21.6622 3.21773   1
   7 -12  -2 133.316 12.6104   3
   5   7  -2 137.459 12.6536   1
 -12   5  -2 137.665 13.9714   1
  12  -5   2 133.064 8.71040   3
  12  -5   2 151.423 15.1379   1
  -7  12   2 129.418 7.04078   1
   6   6  -2 156.846 11.4852   1
   6 -12  -2 129.587 12.4521   3
 -12   6  -2 164.420 15.6472   1
  12  -6   2 147.037 14.7393   1
  -6  12   2 141.770 7.44564   1
   7   5  -2 462.949 21.2547   1
   5 -12  -2 452.432 21.2820   3
 -12   7  -2 450.177 22.6843   1
  12  -7   2 450.563 23.3807   1
  -5  12   2 436.994 16.2418   1
 -12   8  -2 59.7445 8.87699   1
   8   4  -2 38.8336 6.93549   1
   4 -12  -2 43.2854 7.08283   3
  -8  -4   2 64.5202 13.4222   1
  12  -8   2 54.4075 9.20267   1
  -4  12   2 51.9763 5.43146   1
   3 -12  -2 585.273 25.5393   3
   9   3  -2 625.699 26.1009   1
 -12   9  -2 637.194 27.4665   1
  12  -9   2 581.846 27.9778   1
  12  -9   2 649.411 24.9018   2
  -3  12   2 607.527 22.0059   1
  -9  -3   2 579.466 34.5713   1
  10   2  -2 437.427 21.3877   1
 -12  10  -2 493.489 23.2204   1
   2 -12  -2 403.314 92.5870   4
   2 -12  -2 467.980 21.3230   3
  -2  12   2 475.547 18.7678   1
 -10  -2   2 484.751 30.8150   1
  12 -10   2 490.202 20.5542   2
  11   1  -2 36.0618 7.21999   1
 -12  11  -2 54.4041 8.57917   1
   1 -12  -2 56.9512 7.73528   3
  12 -11   2 51.1700 6.84867   2
  -1  12   2 54.8111 6.92150   1
 -11  -1   2 47.3081 11.6506   1
   0 -12  -2 10.7577 4.06250   3
 -12  12  -2 8.77922 4.30042   1
 -12   0   2 6.42812 6.33875   1
   0  12   2 11.6631 4.05237   1
  12 -12   2 12.0802 3.64627   2
  -1 -12  -2 23.3595 5.21824   3
 -12  13  -2 33.1095 7.32954   1
 -13   1   2 21.4131 8.94193   1
   1  12   2 20.6696 5.09812   1
 -12  14  -2 148.941 14.4079   1
 -14   2   2 162.299 21.1759   1
   2  12   2 135.049 12.6756   1
 -12  15  -2 2.51691 4.46767   1
 -15   3   2 10.0193 7.51288   1
   3  12   2 12.1721 5.24380   1
 -12  16  -2 11.1168 5.50548   1
  12 -16   2 -0.4705 5.38696   3
 -16   4   2 0.25422 5.75199   1
   4  12   2 4.41083 4.39336   1
  -2  15  -2 3.62506 4.72618   1
  15 -13  -2 14.1195 5.92364   3
  13   2   2 11.7040 6.16682   1
 -15  13   2 6.24823 4.36388   1
  -1  14  -2 18.7744 6.60054   1
  14 -13  -2 8.13606 4.89592   3
 -14  13   2 12.3835 4.72224   1
  13   1   2 9.99200 5.78189   1
   0  13  -2 20.7859 6.32314   1
 -13   0  -2 2.31996 6.10398   1
  13 -13  -2 7.12378 4.63417   3
  13   0   2 4.59252 4.73426   1
 -13  13   2 8.92493 3.98392   1
   1  12  -2 68.1502 10.2155   1
  12 -13  -2 83.6805 11.3924   3
 -13   1  -2 44.5938 10.4059   1
  13  -1   2 67.8017 10.7987   1
 -12  13   2 55.7754 7.09100   1
 -13   2  -2 22.5196 7.53705   1
   2  11  -2 49.2518 8.08879   1
  11 -13  -2 35.1420 7.36674   3
  13  -2   2 49.9578 9.32919   1
 -11  13   2 38.8375 5.42708   1
  10 -13  -2 84.0930 10.8245   3
 -13   3  -2 74.5005 12.0535   1
   3  10  -2 71.3042 9.56316   1
 -10  13   2 75.9658 6.90873   1
  13  -3   2 79.7377 11.4436   1
 -13   4  -2 43.1489 9.24518   1
   4   9  -2 47.2534 7.75540   1
   9 -13  -2 52.7756 8.48551   3
  -9  13   2 44.0335 4.95861   1
  13  -4   2 43.8646 8.39347   1
   5   8  -2 21.9932 5.94157   1
   8 -13  -2 22.2769 5.72992   3
 -13   5  -2 17.2829 6.39585   1
  -8  13   2 17.0202 3.18951   1
  13  -5   2 23.4617 6.58473   1
 -13   6  -2 198.558 18.1330   1
   6   7  -2 220.077 14.2456   1
   7 -13  -2 201.242 14.0792   3
  13  -6   2 207.892 11.2730   3
  13  -6   2 178.948 16.6065   1
  -7  13   2 202.321 9.79741   1
   6 -13  -2 420.185 20.8188   3
 -13   7  -2 428.481 22.7397   1
   7   6  -2 379.051 20.0451   1
  13  -7   2 369.596 17.8260   3
  13  -7   2 403.855 22.1134   1
  -6  13   2 394.714 15.4876   1
 -13   8  -2 316.650 19.6547   1
   8   5  -2 371.974 19.1065   1
   5 -13  -2 364.967 19.0677   3
  13  -8   2 343.538 20.1937   1
  -5  13   2 347.444 14.3523   1
  13  -8   2 332.745 17.4438   3
   9   4  -2 110.722 11.6099   1
 -13   9  -2 97.0339 11.9083   1
   4 -13  -2 104.724 11.2127   3
  -9  -4   2 101.628 16.7453   1
  13  -9   2 104.745 10.1386   2
  -4  13   2 92.6969 8.04989   1
   3 -13  -2 144.108 13.0833   3
 -13  10  -2 139.515 13.7757   1
  10   3  -2 159.235 14.1295   1
  13 -10   2 144.905 12.0999   2
 -10  -3   2 159.423 21.4890   1
  -3  13   2 134.718 8.99618   1
   2 -13  -2 253.943 14.8308   3
   2 -13  -2 123.160 69.6142   4
 -13  11  -2 257.723 16.4892   1
  11   2  -2 249.210 15.5198   1
  13 -11   2 227.370 13.1778   2
  -2  13   2 220.976 12.3518   1
 -11  -2   2 239.200 25.8047   1
   1 -13  -2 24.0609 5.67724   3
   1 -13  -2 6.44165 25.0138   4
 -13  12  -2 28.2346 6.69681   1
  13 -12   2 22.2398 5.43537   2
  -1  13   2 13.8884 4.34116   1
 -12  -1   2 7.65351 7.05427   1
 -13  13  -2 35.4760 7.89578   1
   0 -13  -2 34.6611 6.48755   3
   0  13   2 57.4420 8.14800   1
 -13   0   2 44.7488 12.3713   1
  -1 -13  -2 15.2652 4.47909   3
 -13  14  -2 16.4295 6.11336   1
 -14   1   2 12.0117 8.29656   1
   1  13   2 17.9317 5.51360   1
  13 -14   2 6.99111 6.62405   3
 -13  15  -2 -1.7068 4.01021   1
 -15   2   2 0.51784 5.82179   1
   2  13   2 0.81890 3.69737   1
  13 -15   2 5.38575 6.19701   3
   0  14  -2 79.8420 11.7847   1
 -14   0  -2 80.5076 17.3173   1
  14 -14  -2 91.2909 12.8178   3
  14   0   2 104.431 13.7211   1
 -14  14   2 90.2174 10.2015   1
   1  13  -2 57.2339 9.61671   1
 -14   1  -2 53.7675 11.9213   1
  13 -14  -2 66.7495 10.7532   3
  14  -1   2 67.7642 10.9965   1
 -13  14   2 72.5227 8.34732   1
 -14   2  -2 15.4739 8.12139   1
  12 -14  -2 13.5955 5.87591   3
   2  12  -2 14.2562 6.08583   1
  14  -2   2 22.6986 7.35329   1
 -12  14   2 17.3851 4.31390   1
   3  11  -2 218.224 15.3749   1
 -14   3  -2 215.400 21.4622   1
  11 -14  -2 225.428 15.8876   3
  14  -3   2 173.327 17.4076   1
 -11  14   2 177.136 10.5718   1
   4  10  -2 22.9421 6.37818   1
 -14   4  -2 33.1209 8.93985   1
  10 -14  -2 19.5076 5.80380   3
 -10  14   2 25.8808 4.44758   1
  14  -4   2 16.7613 6.58978   1
 -14   5  -2 31.0714 8.66961   1
   9 -14  -2 44.5226 8.08760   3
   5   9  -2 38.2819 7.91520   1
  -9  14   2 28.1036 4.32098   1
  14  -5   2 23.8949 6.95557   1
   8 -14  -2 34.6204 7.31867   3
   6   8  -2 38.7409 7.56771   1
 -14   6  -2 27.5158 7.45504   1
  14  -6   2 34.0307 7.73652   1
  -8  14   2 46.2378 5.30278   1
   7   7  -2 138.109 13.5346   1
   7 -14  -2 105.638 12.2039   3
 -14   7  -2 101.909 13.5274   1
  14  -7   2 123.720 14.0746   1
  14  -7   2 131.543 9.04546   3
  -7  14   2 108.312 7.50259   1
   6 -14  -2 277.716 17.3307   3
   8   6  -2 306.440 18.0164   1
 -14   8  -2 300.606 19.6784   1
  14  -8   2 290.378 15.3227   3
  -6  14   2 317.640 13.7741   1
   9   5  -2 9.36993 5.01903   1
 -14   9  -2 13.0409 6.12510   1
   5 -14  -2 9.57948 4.49757   3
  14  -9   2 24.2614 6.03710   3
  -5  14   2 14.5989 3.61736   1
  10   4  -2 24.4191 6.54368   1
 -14  10  -2 33.8332 7.75305   1
   4 -14  -2 24.4182 5.99603   3
  14 -10   2 30.4219 6.09295   2
  -4  14   2 21.4619 4.42177   1
  14 -10   2 22.7156 6.60803   3
 -10  -4   2 12.6049 7.92227   1
 -14  11  -2 7.52628 4.94527   1
  11   3  -2 12.9513 5.19944   1
   3 -14  -2 3.10004 3.43468   3
  14 -11   2 14.8284 4.60447   2
  14 -11   2 9.66982 5.85969   3
 -11  -3   2 2.65657 6.11348   1
  -3  14   2 8.48983 3.62706   1
   2 -14  -2 13.1799 4.85570   3
 -14  12  -2 7.98187 5.00621   1
  12   2  -2 10.9003 5.79957   1
  -2  14   2 5.57978 3.61731   1
  14 -12   2 4.63609 4.95581   3
 -12  -2   2 8.10317 8.44314   1
 -14  13  -2 49.5621 8.66121   1
   1 -14  -2 17.6381 34.1838   4
   1 -14  -2 24.3342 5.89189   3
 -13  -1   2 39.9451 11.9743   1
  14 -13   2 47.3212 10.0017   3
  -1  14   2 29.6640 6.20245   1
 -14  14  -2 0.93948 3.76941   1
   0 -14  -2 5.55282 4.04743   3
   0 -14  -2 12.9899 29.8071   4
   0  14   2 4.14883 4.24949   1
  14 -14   2 11.9069 6.45160   3
 -14   0   2 10.1474 8.39288   1
 -15   2  -2 35.5616 10.0112   1
   2  13  -2 42.7078 8.94744   1
  13 -15  -2 67.8301 11.2027   3
 -13  15   2 40.4466 6.49938   1
  15  -2   2 28.6045 8.23130   1
 -15   3  -2 119.512 17.0309   1
  12 -15  -2 89.5568 12.2673   3
   3  12  -2 81.8485 11.8341   1
 -12  15   2 81.2310 8.53070   1
  15  -3   2 71.4241 11.5681   1
   4  11  -2 20.2439 6.65029   1
  11 -15  -2 25.6397 7.43975   3
 -15   4  -2 24.3143 8.30765   1
  15  -4   2 21.7348 7.22192   1
 -11  15   2 34.1225 5.27788   1
  10 -15  -2 99.2639 12.3084   3
   5  10  -2 111.011 13.0555   1
 -15   5  -2 104.883 14.9025   1
 -10  15   2 92.7488 8.29611   1
  15  -5   2 116.393 14.1138   1
 -15   6  -2 30.0761 8.10825   1
   6   9  -2 32.4900 7.40766   1
   9 -15  -2 39.8475 8.31609   3
  15  -6   2 39.9806 8.74771   1
  -9  15   2 24.1191 4.57366   1
   8 -15  -2 183.006 16.5410   3
 -15   7  -2 125.766 15.7976   1
   7   8  -2 153.378 14.9466   1
  -8  15   2 141.659 8.92584   1
 -15   8  -2 220.643 20.5324   1
   7 -15  -2 203.527 15.3525   3
   8   7  -2 208.885 15.3892   1
  -7  15   2 217.873 11.5731   1
   9   6  -2 332.467 19.6435   1
   6 -15  -2 334.312 19.5853   3
 -15   9  -2 313.392 21.4495   1
  -6  15   2 349.138 15.4343   1
  15  -9   2 319.984 16.8043   3
 -15  10  -2 143.091 15.7941   1
  10   5  -2 125.329 13.5320   1
   5 -15  -2 132.746 13.5440   3
  15 -10   2 113.227 11.1899   2
  -5  15   2 105.143 9.61633   1
  15 -10   2 108.961 11.4919   3
  11   4  -2 0.54408 4.08840   1
 -15  11  -2 9.63357 5.21016   1
   4 -15  -2 9.61115 4.81334   3
  15 -11   2 16.6634 5.51785   3
 -11  -4   2 11.1279 8.09575   1
  -4  15   2 4.10799 3.14921   1
   3 -15  -2 79.4634 10.7622   3
 -15  12  -2 89.7136 12.5687   1
  12   3  -2 105.816 18.9773   1
 -12  -3   2 55.0675 14.6113   1
  -3  15   2 89.8027 9.35304   1
  15 -12   2 61.7626 9.83747   3
   2 -15  -2 5.84503 4.20640   3
 -15  13  -2 11.1904 5.17865   1
  -2  15   2 11.4483 4.39326   1
  15 -13   2 -0.5439 4.89460   3
 -13  -2   2 0.31849 7.50882   1
 -16   4  -2 5.10984 6.64637   1
  12 -16  -2 0.83214 3.40722   3
   4  12  -2 4.21571 4.20461   1
 -12  16   2 -2.9044 2.24248   1
  11 -16  -2 17.1833 6.56187   3
   5  11  -2 37.8078 8.52518   1
 -16   5  -2 15.9801 7.64202   1
 -11  16   2 24.0020 4.74193   1
   6  10  -2 1.89101 4.33590   1
  10 -16  -2 6.57152 4.89325   3
 -16   6  -2 -3.6648 4.48896   1
 -10  16   2 6.32053 3.07634   1
   9 -16  -2 27.4223 7.25412   3
 -16   7  -2 30.1706 8.59617   1
   7   9  -2 41.8980 9.01463   1
  -9  16   2 34.7205 5.44379   1
 -16   8  -2 47.1865 10.4428   1
   8   8  -2 42.3938 8.91146   1
   8 -16  -2 52.2036 9.50218   3
  -8  16   2 46.5843 6.22515   1
 -16   9  -2 130.064 16.8853   1
   9   7  -2 133.366 14.6745   1
   7 -16  -2 166.008 16.4516   3
  -7  16   2 152.221 10.0655   1
   6 -16  -2 101.540 12.5137   3
  10   6  -2 104.606 13.1128   1
 -16  10  -2 109.997 15.1427   1
  -6  16   2 98.4872 9.31869   1
  16 -10   2 91.2386 10.2672   3
   5 -16  -2 13.2535 5.66727   3
 -16  11  -2 8.72581 6.37289   1
  11   5  -2 6.24198 4.91039   1
  16 -11   2 0.06705 3.45416   3
  -5  16   2 2.34624 3.15525   1
   4 -16  -2 31.6737 7.58767   3
 -16  12  -2 33.3570 8.67771   1
  -4  16   2 40.0993 6.95426   1
  16 -12   2 46.2375 8.88378   3
 -12  -4   2 35.0013 12.6868   1
   0   0  -3 514.013 17.3070   1
   0   0   3 529.315 19.2031   2
   0   0   3 505.365 17.8291   1
   1  -1  -3 280.803 9.72672   1
   0   1  -3 282.575 12.3459   2
  -1   0  -3 274.405 10.7513   1
   0   1  -3 264.417 10.9372   1
   1   0   3 269.356 12.1231   2
   1   0   3 256.027 10.9857   1
   1   0   3 246.458 14.4409   1
  -1   1   3 259.211 11.5868   2
  -1   1   3 248.374 10.2827   1
   0  -1   3 266.726 12.2875   2
   1   0  -3 261.155 10.1276   1
  -1   1  -3 243.843 10.5674   1
   0  -1  -3 262.651 9.59495   1
   1   0  -3 270.483 11.7048   2
   1  -1   3 245.034 14.7513   1
   0   1   3 244.937 13.4682   1
   0   1   3 234.616 10.1048   1
  -1   0   3 249.564 11.4636   2
   1  -1   3 253.360 11.7815   2
  -1   0   3 252.107 10.6200   1
   0   1   3 268.097 11.6527   2
   2  -1  -3 162.986 8.31262   2
  -1   2  -3 147.235 7.87957   1
   2  -1  -3 147.672 6.32771   1
   1   1   3 145.656 7.38298   1
   1  -2   3 180.266 15.5379   1
  -2   1   3 148.110 7.15087   1
   1   1   3 138.890 8.10520   2
   1  -2   3 151.404 8.94769   2
  -2   1   3 143.077 7.86695   2
   1   1   3 124.160 9.55850   1
  -2  -1  -3 71.7649 6.04479   1
   3  -2  -3 60.5824 3.01255   1
  -1   3  -3 62.4215 6.10600   1
   3  -2  -3 65.6482 5.83686   2
   2   1   3 66.7179 5.94346   1
  -3   2   3 66.7647 4.35541   1
   1  -3   3 70.6152 6.92519   2
  -3   2   3 63.0518 5.53024   2
   2   1   3 80.9557 8.85577   1
   0   2  -3 485.252 17.6783   1
  -2   0  -3 487.524 17.4134   1
   2   0   3 478.515 21.5719   1
   0  -2   3 512.274 19.0756   2
  -2   2   3 494.107 17.8109   2
  -2   2   3 483.619 16.1381   1
   2   0   3 497.888 18.8432   2
   1   1  -3 158.000 9.63678   2
  -2   1  -3 153.755 7.96342   1
   1   1  -3 162.728 7.86749   1
   2  -1   3 139.774 12.8500   1
  -1   2   3 153.013 8.18368   2
   2  -1   3 150.185 8.96939   2
  -1   2   3 160.413 7.07140   1
  -1  -1   3 165.181 8.90774   2
   2   0  -3 603.608 21.7240   2
   0  -2  -3 603.599 18.5462   1
   2   0  -3 600.038 19.9084   1
  -2   2  -3 610.121 21.2399   1
  -2   0   3 623.075 20.7274   1
   0   2   3 636.911 23.7124   1
   2  -2   3 614.164 22.3741   2
  -2   0   3 620.186 21.5236   2
   0   2   3 630.173 21.5132   2
   2  -2   3 598.164 26.6918   1
   0   2   3 599.912 19.7134   1
   3  -1  -3 2186.76 65.2678   2
  -1  -2  -3 2307.85 63.3939   1
  -2   3  -3 2330.96 65.8366   1
  -3   1   3 2224.18 63.9676   1
   1   2   3 2233.90 64.0044   1
  -3   1   3 2278.42 64.9646   2
   1   2   3 2150.66 67.7455   1
   2  -3   3 2226.32 73.0114   1
   2  -3   3 2277.91 66.8270   2
  -2   4  -3 136.832 8.43622   1
   4  -2  -3 143.391 5.87648   1
   4  -2  -3 143.822 7.90095   2
  -4   2   3 146.076 7.09720   1
   2   2   3 164.505 10.3961   1
  -4   2   3 145.752 10.0732   1
  -4   2   3 145.521 7.48879   2
   2   2   3 131.388 7.52414   1
   2  -4   3 120.945 13.6196   1
   2  -4   3 143.313 8.91363   2
  -2   5  -3 103.675 7.54662   1
  -3  -2  -3 98.9602 7.03289   1
   5  -3  -3 106.290 6.50632   2
   3   2   3 129.930 11.3685   1
  -5   3   3 90.1107 5.43726   1
   2  -5   3 89.9192 12.0583   1
   2  -5   3 103.202 8.84495   2
  -5   3   3 111.448 5.92786   2
  -5   3   3 101.761 9.16502   1
  -5   3   3 62.3551 33.2738   4
  -1   4  -3 745.937 25.6950   1
   4  -3  -3 722.554 24.0471   2
  -3  -1  -3 737.342 25.1194   1
  -4   3   3 732.754 23.7217   2
   1  -4   3 693.181 25.7569   2
  -4   3   3 730.794 22.7311   1
   3   1   3 744.744 28.6452   1
  -4   3   3 766.447 26.3739   1
  -3   0  -3 243.378 10.7787   1
   0   3  -3 201.802 10.2656   1
  -3   3   3 214.451 9.65330   2
   3   0   3 202.501 13.0884   1
   0  -3   3 230.607 11.2190   2
  -3   3   3 209.854 8.25428   1
  -3   1  -3 1456.78 44.4624   1
   1   2  -3 1534.14 44.4628   1
   3  -1   3 1428.41 49.6211   1
   3  -1   3 1474.09 45.7189   2
  -2   3   3 1445.55 43.7172   2
  -2   3   3 1455.48 41.5820   1
  -1  -2   3 1466.30 45.1333   2
   2   1  -3 1515.72 46.9062   1
  -3   2  -3 1660.01 48.2933   1
   3  -2   3 1628.24 49.3326   2
  -2  -1   3 1576.74 48.1360   2
  -1   3   3 1568.06 47.3464   2
  -1   3   3 1616.23 45.3314   1
   3  -2   3 1598.12 54.1429   1
  -3   3  -3 1348.52 41.4534   1
   3   0  -3 1390.75 43.5316   2
   3   0  -3 1379.31 39.7621   1
  -3   0   3 1261.81 40.4671   2
   0   3   3 1324.69 38.9756   1
   0   3   3 1271.71 42.0648   1
   3  -3   3 1330.77 42.3180   2
   3  -3   3 1365.32 48.2237   1
  -1  -3  -3 232.755 9.00385   1
   4  -1  -3 214.705 10.8586   2
  -3   4  -3 241.055 11.7027   1
   3  -4   3 217.179 11.6383   2
  -4   1   3 239.307 14.0925   1
   3  -4   3 250.511 16.5028   1
   1   3   3 231.988 9.95287   1
  -4   1   3 234.741 10.2284   1
   1   3   3 232.473 12.2777   1
  -4   1   3 238.804 10.3130   2
   5  -2  -3 506.537 16.5166   1
  -3   5  -3 521.914 20.0570   1
   5  -2  -3 526.750 19.1567   2
  -2  -3  -3 511.862 18.4433   1
   3  -5   3 504.481 25.7750   1
  -5   2   3 515.591 18.0679   1
   2   3   3 488.418 18.4996   1
   3  -5   3 511.793 20.3335   2
   2   3   3 521.007 21.0926   1
  -5   2   3 528.485 17.7596   2
  -5   2   3 452.960 68.5417   4
  -5   2   3 539.536 22.6555   1
   6  -3  -3 135.477 7.94115   2
   6  -3  -3 134.294 5.81897   1
  -3   6  -3 135.811 8.99430   1
  -6   3   3 135.677 7.45950   1
   3   3   3 144.120 8.64648   1
   3   3   3 157.028 10.4695   1
   3  -6   3 157.299 9.55420   2
  -6   3   3 158.520 10.5511   1
   3  -6   3 117.853 14.1335   1
  -6   3   3 137.018 6.73483   2
  -4  -3  -3 246.488 13.3801   1
   7  -4  -3 246.734 11.2681   2
  -3   7  -3 258.420 13.4125   1
   4   3   3 244.688 14.2469   1
  -7   4   3 248.474 11.1088   1
   3  -7   3 253.223 12.8848   2
  -7   4   3 256.190 13.8960   1
   3  -7   3 264.895 19.1334   1
  -2   6  -3 107.518 9.31619   1
   6  -4  -3 100.584 6.23820   2
  -4  -2  -3 98.7442 9.12547   1
  -6   4   3 107.718 5.54534   2
  -6   4   3 101.157 5.90738   1
   2  -6   3 94.8493 8.50622   2
   2  -6   3 92.9792 13.1818   1
   4   2   3 109.776 10.8411   1
  -6   4   3 154.668 45.4188   4
  -6   4   3 106.212 7.87521   1
  -1   5  -3 350.051 15.0133   1
   5  -4  -3 323.346 12.6092   2
  -4  -1  -3 321.767 14.6191   1
  -5   4   3 332.390 14.1681   1
   1  -5   3 323.810 14.6459   2
  -5   4   3 315.350 11.5518   1
  -5   4   3 335.317 12.1122   2
   4   1   3 313.708 16.7753   1
  -4   0  -3 352.395 14.9734   1
   0   4  -3 327.612 14.6895   1
   0  -4   3 338.101 14.9692   2
  -4   4   3 351.518 12.9192   2
  -4   4   3 342.266 13.6831   1
  -4   4   3 350.291 11.5793   1
   4   0   3 341.941 17.7933   1
  -4   1  -3 387.738 15.5745   1
   1   3  -3 348.944 14.9228   1
  -3   4   3 363.237 11.7149   1
  -1  -3   3 370.715 15.3920   2
  -3   4   3 362.607 13.7499   2
   4  -1   3 365.179 18.7178   1
   2   2  -3 14.9422 3.01644   1
  -4   2  -3 14.9345 3.25194   1
  -2  -2   3 16.2615 3.21776   2
   4  -2   3 8.90193 2.96513   2
   4  -2   3 16.2429 5.27207   1
  -2   4   3 17.1642 2.00823   1
  -2   4   3 9.69433 2.33766   2
   3   1  -3 311.507 13.0553   1
  -4   3  -3 346.366 14.4757   1
  -1   4   3 325.779 13.0231   2
  -1   4   3 326.532 11.1731   1
  -1   4   3 321.185 13.5093   1
   4  -3   3 323.157 14.6171   2
  -3  -1   3 299.719 13.0438   2
   4  -3   3 292.418 17.5573   1
   4   0  -3 220.946 10.1294   1
  -4   4  -3 235.197 11.6292   1
   4  -4   3 227.655 11.8580   2
   0   4   3 221.638 9.43193   1
   4  -4   3 240.749 15.8453   1
  -4   0   3 230.610 10.4797   2
   0   4   3 248.431 11.6682   1
  -4   5  -3 333.344 14.9119   1
   5  -1  -3 308.139 12.3528   1
   4  -5   3 330.471 15.1318   2
   1   4   3 311.393 12.7863   1
  -5   1   3 335.001 18.0345   1
   4  -5   3 311.390 19.2231   1
   1   4   3 335.470 14.8338   1
  -5   1   3 310.366 12.5552   2
  -4   6  -3 376.898 17.0536   1
  -2  -4  -3 399.643 15.1468   1
   6  -2  -3 351.766 13.8141   1
  -6   2   3 408.823 14.4715   2
   2   4   3 409.478 17.8016   1
  -6   2   3 410.333 19.9007   1
   4  -6   3 425.386 17.6543   2
   2   4   3 396.458 15.9715   1
   4  -6   3 406.413 22.9245   1
  -6   2   3 394.783 15.5149   1
  -4   7  -3 186.242 10.9450   1
   7  -3  -3 170.108 7.58391   1
  -3  -4  -3 171.273 10.1050   1
   7  -3  -3 167.887 10.1041   2
   3   4   3 160.188 9.84702   1
   4  -7   3 161.001 10.2099   2
  -7   3   3 179.464 12.1990   1
  -7   3   3 182.111 9.55841   1
   3   4   3 200.296 11.9556   1
   4  -7   3 202.377 19.4367   1
   8  -4  -3 278.876 12.2599   2
  -4   8  -3 267.690 14.1909   1
  -8   4   3 255.290 12.3335   1
   4  -8   3 278.959 13.8534   2
  -8   4   3 261.674 15.2388   1
   4   4   3 255.279 14.6685   1
   4  -8   3 263.027 19.3272   1
   9  -5  -3 55.9783 5.87939   2
  -4   9  -3 45.9314 7.06078   1
  -5  -4  -3 63.6853 8.89689   1
  -9   5   3 60.1523 8.52427   1
   4  -9   3 58.0299 7.04396   2
   5   4   3 55.2980 8.47141   1
   4  -9   3 55.5469 10.9512   1
   8  -5  -3 72.5033 6.29790   2
  -3   8  -3 66.4001 7.85319   1
  -5  -3  -3 79.8449 9.35788   1
   3  -8   3 73.7144 7.68937   2
   5   3   3 70.9517 8.91443   1
  -8   5   3 77.6025 6.99742   1
  -8   5   3 85.5605 9.14602   1
   3  -8   3 78.8945 12.5250   1
  -5  -2  -3 153.619 10.2091   1
  -2   7  -3 126.491 8.93437   1
   7  -5  -3 116.308 6.60206   2
  -7   5   3 114.625 8.24160   1
   2  -7   3 104.187 9.08029   2
   5   2   3 128.135 12.2149   1
  -7   5   3 112.071 6.59791   1
   2  -7   3 130.000 15.5985   1
   6  -5  -3 473.872 16.4481   2
  -5  -1  -3 479.491 20.2543   1
  -1   6  -3 506.884 20.0772   1
  -6   5   3 463.602 17.9770   1
  -6   5   3 503.262 15.6493   2
  -6   5   3 473.224 15.8464   1
   1  -6   3 466.925 19.1078   2
   5   1   3 459.452 22.0763   1
  -5   0  -3 332.867 15.5815   1
   0   5  -3 355.227 15.4848   1
   5   0   3 353.757 18.4255   1
  -5   5   3 345.959 11.3409   1
   0  -5   3 334.531 14.8977   2
  -5   5   3 328.317 12.8766   1
  -5   5   3 337.774 12.1985   2
  -5   1  -3 69.7168 7.12377   1
   1   4  -3 68.0761 6.87496   1
   5  -1   3 66.9550 8.90723   1
  -1  -4   3 62.6424 6.31887   2
  -4   5   3 63.2999 4.07368   1
  -4   5   3 64.3419 3.08764   1
  -4   5   3 68.6639 4.47073   2
   2   3  -3 100.660 7.10484   1
  -5   2  -3 104.543 7.43608   1
  -3   5   3 107.549 5.98354   2
   5  -2   3 91.5919 10.6989   1
  -2  -3   3 110.420 7.28258   2
  -3   5   3 107.123 4.09071   1
  -5   3  -3 311.744 14.1134   1
   3   2  -3 289.145 13.0468   1
  -2   5   3 295.200 9.90706   1
  -2   5   3 318.912 12.2458   2
   5  -3   3 283.733 17.2131   1
  -3  -2   3 308.570 13.0815   2
   5  -3   3 286.500 13.9675   2
   4   1  -3 143.695 8.03530   1
  -5   4  -3 138.860 8.94177   1
  -4  -1   3 131.428 7.50171   2
  -1   5   3 138.372 7.63276   1
  -1   5   3 131.165 6.17992   1
   5  -4   3 161.981 15.1955   1
   5  -4   3 122.362 8.64532   2
  -5   5  -3 488.921 19.2141   1
   5   0  -3 440.386 17.0035   1
   0   5   3 443.965 16.1960   1
  -5   0   3 445.363 16.5954   2
   5  -5   3 515.181 24.8331   1
   0   5   3 458.250 17.7266   1
   5  -5   3 438.318 18.7835   2
  -5   0   3 465.118 23.3519   1
   6  -1  -3 336.653 13.4248   1
  -5   6  -3 366.674 16.1148   1
   1   5   3 329.673 14.9588   1
   1   5   3 302.027 13.5347   1
  -6   1   3 318.391 12.7954   2
   5  -6   3 352.159 20.7738   1
   5  -6   3 351.888 15.8563   2
  -6   1   3 338.675 19.0691   1
  -5   7  -3 75.1063 7.87102   1
  -7   2   3 65.8465 9.23703   1
   2   5   3 65.3150 6.99490   1
   5  -7   3 74.3576 7.71874   2
   5  -7   3 71.2089 11.4231   1
   2   5   3 62.5180 7.33760   1
  -5   8  -3 204.686 12.3131   1
  -3  -5  -3 197.542 11.4098   1
   8  -3  -3 215.930 9.39705   1
   5  -8   3 204.273 11.9030   2
   3   5   3 214.832 12.6542   1
   3   5   3 228.447 12.9580   1
   5  -8   3 208.289 19.3673   1
  -8   3   3 213.096 14.4976   1
  -5   9  -3 31.6014 5.81054   1
   4   5   3 24.1938 5.10179   1
   5  -9   3 30.6952 8.13279   1
  -9   4   3 30.9415 6.72389   1
   5  -9   3 37.6062 5.54963   2
  -5  10  -3 749.441 30.2633   1
 -10   5   3 807.000 33.1084   1
   5   5   3 769.247 30.9875   1
   5 -10   3 784.479 28.9675   2
   5 -10   3 830.342 38.4927   1
  -5  11  -3 548.088 24.1087   1
   5 -11   3 559.484 30.9433   1
   6   5   3 518.744 24.3745   1
 -11   6   3 503.590 25.0179   1
   5 -11   3 503.774 21.2378   2
  -4  10  -3 1033.14 37.5326   1
   6   4   3 1020.99 38.8145   1
   4 -10   3 1104.44 46.8662   1
 -10   6   3 1002.26 38.0471   1
   4 -10   3 1030.26 35.4134   2
  -6  -3  -3 671.062 29.6258   1
   9  -6  -3 735.401 23.9871   2
  -3   9  -3 735.941 28.3571   1
   3  -9   3 782.986 37.2472   1
  -9   6   3 704.381 27.6828   1
   6   3   3 740.923 30.2609   1
   3  -9   3 708.442 26.5112   2
  -6  -2  -3 482.083 22.1557   1
   8  -6  -3 468.574 16.5345   2
  -2   8  -3 513.654 21.2105   1
   2  -8   3 481.257 19.5918   2
  -8   6   3 459.682 19.2846   1
  -8   6   3 469.575 17.4329   1
   6   2   3 486.850 23.0012   1
   2  -8   3 511.442 28.8524   1
  -6  -1  -3 157.961 11.0125   1
  -1   7  -3 149.203 10.0332   1
   7  -6  -3 144.155 6.83006   2
  -7   6   3 159.113 8.57866   1
   6   1   3 157.810 14.3305   1
  -7   6   3 153.319 7.24793   1
   1  -7   3 135.925 8.94538   2
   0   6  -3 287.865 14.1321   1
  -6   0  -3 271.870 14.4837   1
  -6   6   3 272.610 9.63052   1
   6   0   3 265.218 16.1948   1
  -6   6   3 276.953 10.9034   1
  -6   6   3 256.059 9.44829   2
   0  -6   3 303.687 13.5519   2
  -6   1  -3 267.951 13.8328   1
   1   5  -3 260.155 13.1476   1
  -5   6   3 256.666 9.04450   1
   6  -1   3 278.110 16.4902   1
  -1  -5   3 252.221 12.3418   2
  -5   6   3 256.481 9.66741   2
  -5   6   3 256.688 8.32814   1
  -6   2  -3 33.1619 5.32165   1
   2   4  -3 26.3016 4.59496   1
  -2  -4   3 26.8456 4.17469   2
   6  -2   3 19.3235 5.36882   1
  -4   6   3 29.3330 3.29132   2
   3   3  -3 427.879 17.6043   1
   3  -6  -3 393.292 74.1473   4
  -6   3  -3 431.971 18.2763   1
  -3  -3   3 435.490 16.8266   2
  -3   6   3 439.189 15.3852   2
   6  -3   3 440.334 22.1217   1
   4   2  -3 257.482 12.8263   1
  -6   4  -3 311.003 14.6043   1
  -2   6   3 292.292 10.0926   1
  -4  -2   3 280.386 12.3787   2
  -2   6   3 291.783 11.0465   1
   6  -4   3 268.379 17.2018   1
   6  -4   3 325.298 14.7695   2
   5   1  -3 66.6695 6.61284   1
  -6   5  -3 85.7418 8.68929   1
  -1   6   3 76.1294 5.42913   1
  -1   6   3 74.2839 4.86087   1
   6  -5   3 75.3524 7.83235   2
  -5  -1   3 68.5559 6.09474   2
   6  -5   3 77.7913 11.0133   1
   6   0  -3 164.623 9.33899   1
  -6   6  -3 173.873 10.6440   1
   0   6   3 188.652 9.71749   1
  -6   0   3 161.659 15.5770   1
   0   6   3 173.018 8.84919   1
   6  -6   3 162.438 15.8699   1
   6  -6   3 181.968 10.7526   2
  -6   7  -3 57.0455 7.40675   1
   7  -1  -3 47.7551 5.45160   1
  -7   1   3 37.5349 7.86715   1
   1   6   3 53.4908 6.00436   1
   6  -7   3 45.7220 6.52953   2
   1   6   3 49.1695 6.13667   1
   6  -7   3 50.4244 9.45777   1
   8  -2  -3 60.3435 5.91544   1
  -6   8  -3 65.9933 7.75924   1
  -8   2   3 69.2373 10.4619   1
   6  -8   3 61.1381 10.7622   1
   6  -8   3 65.8479 7.51429   2
   2   6   3 62.2431 7.25935   1
   2   6   3 61.8506 7.18471   1
  -6   9  -3 137.638 12.1416   1
   3   6   3 136.275 9.90255   1
   6  -9   3 130.043 15.4283   1
  -9   3   3 130.293 13.9274   1
   6  -9   3 131.899 11.2809   2
  -6  10  -3 326.759 17.1856   1
 -10   4   3 354.673 20.3864   1
   6 -10   3 350.021 16.4991   2
   4   6   3 324.937 17.1873   1
   6 -10   3 309.135 21.7457   1
  -6  11  -3 135.834 12.7001   1
   6 -11   3 148.308 10.0806   2
   6 -11   3 141.065 17.0098   1
 -11   5   3 146.390 15.3498   1
   5   6   3 163.316 11.9578   1
  -6  12  -3 218.363 14.5126   1
 -12   6   3 194.276 18.4480   1
   6   6   3 206.204 14.2270   1
   6 -12   3 214.190 23.2364   1
   6 -12   3 208.763 12.1951   2
  -6  13  -3 166.581 15.3416   1
   6 -13   3 168.803 10.7881   2
 -13   7   3 168.435 17.1243   1
   7   6   3 170.946 15.5301   1
  -5  12  -3 128.965 12.7202   1
   5 -12   3 136.748 18.0084   1
   5 -12   3 142.356 9.52876   2
 -12   7   3 140.740 14.4934   1
   7   5   3 111.786 12.6249   1
  -4  11  -3 106.406 11.2321   1
   7   4   3 60.5335 9.09183   1
   4 -11   3 88.3782 8.56144   2
 -11   7   3 81.7424 10.0108   1
   4 -11   3 113.814 16.1006   1
  -7  -3  -3 550.025 27.0232   1
  -3  10  -3 543.124 24.0508   1
   3 -10   3 562.917 22.1122   2
   7   3   3 545.417 25.4463   1
   3 -10   3 551.059 31.4431   1
 -10   7   3 535.939 23.2703   1
  -2   9  -3 143.147 10.5911   1
  -7  -2  -3 132.993 13.5361   1
   9  -7  -3 137.090 6.64367   2
  -9   7   3 138.846 9.39750   1
   7   2   3 139.620 13.4567   1
   2  -9   3 124.914 16.9180   1
   2  -9   3 158.181 9.66079   2
  -1   8  -3 217.531 12.9554   1
  -7  -1  -3 229.757 14.5369   1
   1  -8   3 226.279 11.7869   2
  -8   7   3 205.580 9.56034   1
   7   1   3 211.027 14.5181   1
  -8   7   3 230.554 10.8924   1
   0   7  -3 64.7946 7.80267   1
  -7   0  -3 67.6310 8.67647   1
  -7   7   3 64.4788 4.16672   1
   7   0   3 52.9710 8.52620   1
   0  -7   3 81.4450 7.63180   2
  -7   7   3 66.2829 4.70353   1
   1   6  -3 35.7764 5.81119   1
  -7   1  -3 33.3572 5.90620   1
  -6   7   3 34.4902 2.39247   1
  -1  -6   3 43.8785 5.42932   2
   7  -1   3 32.8874 7.01476   1
  -6   7   3 35.3651 2.41509   2
  -6   7   3 40.8167 2.74669   1
   2   5  -3 82.6454 8.36030   1
  -7   2  -3 79.4578 8.60293   1
   7  -2   3 91.7866 11.4489   1
  -5   7   3 79.9865 4.35333   2
  -2  -5   3 74.1807 6.99568   2
   3   4  -3 78.1890 7.92487   1
  -7   3  -3 65.8748 7.96662   1
  -3  -4   3 89.8265 7.47596   2
   7  -3   3 60.9691 9.41223   1
  -4   7   3 79.9616 4.72691   2
   4   3  -3 351.745 15.8783   1
  -7   4  -3 368.381 16.8744   1
  -3   7   3 345.935 13.2000   2
  -4  -3   3 338.327 14.4307   2
   7  -4   3 365.399 20.4046   1
  -7   5  -3 142.604 9.97235   1
   5   2  -3 154.210 9.40762   1
   7  -5   3 141.762 14.4240   1
  -2   7   3 144.678 6.87357   1
  -2   7   3 142.234 6.91760   1
   7  -5   3 134.173 9.34951   2
  -5  -2   3 150.479 8.32492   2
  -7   6  -3 189.272 11.9926   1
   6   1  -3 201.698 11.1320   1
   7  -6   3 247.265 16.6248   1
  -1   7   3 209.786 9.93796   1
  -6  -1   3 232.344 17.0101   1
  -1   7   3 214.147 9.92419   1
   7  -6   3 215.760 12.2927   2
  -7   7  -3 152.158 10.6505   1
   7   0  -3 160.876 9.50662   1
   7  -7   3 165.130 10.5022   2
   0   7   3 171.630 9.34694   1
   0   7   3 166.428 9.32545   1
  -7   0   3 176.370 17.6620   1
   7  -7   3 164.860 16.4160   1
   8  -1  -3 364.588 15.5287   1
  -7   8  -3 357.800 17.5926   1
   7  -8   3 408.250 23.1402   1
   1   7   3 324.025 16.6773   1
  -8   1   3 367.368 22.0098   1
   7  -8   3 350.241 16.9792   2
   1   7   3 382.238 16.2362   1
  -7   9  -3 98.1871 10.2914   1
   2   7   3 87.9527 8.89165   1
   7  -9   3 81.5870 12.5367   1
   7  -9   3 100.784 9.84708   2
  -9   2   3 87.7168 12.4407   1
  -7  10  -3 179.449 12.5033   1
 -10   3   3 160.513 16.8086   1
   7 -10   3 203.293 12.0397   2
   7 -10   3 213.560 20.1518   1
   3   7   3 178.888 11.7624   1
  -7  11  -3 166.874 14.3234   1
   7 -11   3 156.308 10.6077   2
   4   7   3 158.752 13.6776   1
 -11   4   3 150.621 16.4657   1
   7 -11   3 142.023 17.4100   1
  -7  12  -3 29.0255 6.68866   1
   7 -12   3 21.0132 4.89051   2
 -12   5   3 36.2853 8.65126   1
   5   7   3 26.2569 6.23616   1
  -7  13  -3 103.332 11.6335   1
   6   7   3 100.386 11.6992   1
 -13   6   3 72.2941 12.1037   1
   7 -13   3 92.2063 9.16926   2
  -7  14  -3 0.73366 3.20320   1
 -14   7   3 4.71673 5.52275   1
   7 -14   3 0.74896 2.69946   2
   7   7   3 4.44256 4.26266   1
  -7  15  -3 15.1482 5.46782   1
 -15   8   3 5.37614 5.52094   1
   7 -15   3 11.5896 4.02737   2
   8   7   3 3.81628 4.45480   1
  -6  14  -3 94.2549 12.0566   1
 -14   8   3 97.2228 13.3274   1
   8   6   3 99.8198 12.4483   1
   6 -14   3 109.449 9.77709   2
  -5  13  -3 645.511 28.3459   1
   5 -13   3 573.603 23.7492   2
 -13   8   3 634.506 29.5071   1
   8   5   3 605.636 28.5856   1
  -4  12  -3 18.2461 5.27726   1
   4 -12   3 5.47533 7.04624   1
 -12   8   3 11.6728 5.12689   1
   4 -12   3 14.8083 4.11851   2
   8   4   3 20.6834 6.31824   1
  -3  11  -3 328.367 17.7399   1
   3 -11   3 292.947 26.7665   1
   8   3   3 304.478 18.6738   1
 -11   8   3 305.180 16.6336   1
   3 -11   3 320.787 15.2353   2
  -8  -2  -3 532.739 25.8482   1
  -2  10  -3 476.919 22.2477   1
 -10   8   3 470.780 20.2502   1
   8   2   3 524.735 24.8220   1
   2 -10   3 472.708 19.7823   2
   2 -10   3 453.797 29.3846   1
  -8  -1  -3 1036.17 40.7550   1
  -1   9  -3 1064.74 38.2455   1
   8   1   3 1034.13 40.6603   1
   1  -9   3 1023.05 35.3263   2
  -9   8   3 1102.13 34.7153   1
   0   8  -3 520.147 22.3040   1
  -8   0  -3 519.068 23.9381   1
  -8   8   3 474.902 17.0320   1
  -8   8   3 520.362 17.8633   1
   8   0   3 508.606 24.7507   1
   0  -8   3 488.598 19.8808   2
   1   7  -3 41.3254 6.43232   1
  -8   1  -3 45.6334 7.55705   1
  -1  -7   3 47.1737 5.83506   2
  -7   8   3 41.1033 3.56783   1
   8  -1   3 45.9554 8.45627   1
  -7   8   3 42.1443 3.12422   1
   2   6  -3 74.3688 8.19013   1
  -8   2  -3 93.8070 10.2506   1
   8  -2   3 90.7951 11.3556   1
  -2  -6   3 79.6833 7.37703   2
  -6   8   3 82.0893 3.45311   2
  -8   3  -3 197.181 12.6635   1
   3   5  -3 205.002 11.8540   1
  -3  -5   3 182.512 10.2267   2
   8  -3   3 201.605 14.7317   1
  -5   8   3 198.724 7.71703   2
   4   4  -3 492.869 20.4513   1
  -8   4  -3 467.948 21.0906   1
  -4   8   3 460.708 16.1934   2
  -4  -4   3 516.472 18.8930   2
   8  -4   3 488.899 24.9392   1
   5   3  -3 272.425 14.1854   1
  -8   5  -3 286.308 15.2622   1
  -3   8   3 282.807 10.6663   1
  -3   8   3 302.474 10.3347   1
   8  -5   3 287.902 14.9437   2
   8  -5   3 327.741 19.3435   1
  -8   6  -3 34.8021 6.03495   1
   6   2  -3 23.3363 4.57276   1
  -2   8   3 24.8714 3.29902   1
   8  -6   3 23.3565 4.79211   2
   8  -6   3 26.5161 6.71570   1
  -2   8   3 28.5031 4.06414   1
  -8   7  -3 197.361 12.4193   1
   7   1  -3 201.088 11.3620   1
  -7  -1   3 172.108 17.9434   1
  -1   8   3 216.683 9.95126   1
   8  -7   3 183.833 17.4246   1
   8  -7   3 197.627 11.9235   2
  -1   8   3 195.593 10.3936   1
  -8   8  -3 106.312 10.4677   1
   8   0  -3 110.712 9.55686   1
   8  -8   3 121.877 14.5049   1
  -8   0   3 107.510 14.1088   1
   0   8   3 119.656 7.79827   1
   8  -8   3 101.860 9.82443   2
  -8   9  -3 165.511 11.7182   1
   9  -1  -3 153.333 9.70632   1
   1   8   3 166.176 10.1348   1
   8  -9   3 164.395 11.1067   2
  -9   1   3 196.809 19.1731   1
   8  -9   3 162.242 17.1377   1
  -8  10  -3 29.2616 6.13093   1
   2   8   3 32.0243 5.63569   1
   8 -10   3 24.6019 5.23445   2
 -10   2   3 25.4967 8.18593   1
   8 -10   3 9.92609 5.95021   1
  -8  11  -3 361.531 19.5782   1
 -11   3   3 365.274 23.7711   1
   8 -11   3 387.256 18.1596   2
   3   8   3 399.145 18.6556   1
   8 -11   3 387.631 24.3712   1
  -8  12  -3 105.353 11.4295   1
   4   8   3 73.8509 9.44338   1
 -12   4   3 85.9325 13.3826   1
   8 -12   3 81.1046 9.12433   2
  -8  13  -3 51.7084 8.75488   1
 -13   5   3 45.1231 10.4815   1
   8 -13   3 51.8831 7.04117   2
   5   8   3 40.6996 7.51666   1
  -8  14  -3 -0.2863 3.44827   1
   8 -14   3 4.88070 3.02191   2
   6   8   3 7.05068 4.20802   1
 -14   6   3 11.0275 6.47321   1
  -8  15  -3 66.0015 10.5253   1
   8 -15   3 64.3786 7.64338   2
   7   8   3 67.8775 10.3165   1
 -15   7   3 49.3087 11.2990   1
  -6  15  -3 2.52448 3.78756   1
   6 -15   3 9.99148 4.02858   2
   9   6   3 16.7405 6.59590   1
 -15   9   3 11.4462 6.03207   1
  -5  14  -3 155.981 14.9883   1
   9   5   3 163.944 17.0274   1
 -14   9   3 144.234 15.6429   1
   5 -14   3 168.849 10.8194   2
  -4  13  -3 96.8154 11.9082   1
 -13   9   3 96.0687 11.7884   1
   9   4   3 91.0406 11.6561   1
   4 -13   3 72.0593 8.09684   2
  -3  12  -3 26.6481 6.31217   1
 -12   9   3 26.1139 6.00923   1
   3 -12   3 28.3333 5.07668   2
   9   3   3 21.7986 6.56182   1
  -2  11  -3 498.570 23.7560   1
 -11   9   3 486.854 21.4425   1
   2 -11   3 534.185 21.0362   2
   9   2   3 485.229 25.3260   1
   2 -11   3 541.561 32.4429   1
  -1  10  -3 89.0779 10.1640   1
  -9  -1  -3 108.587 13.4023   1
   1 -10   3 102.544 16.6201   1
   9   1   3 104.262 12.2456   1
 -10   9   3 98.9156 8.60825   1
   1 -10   3 81.3556 8.21719   2
  -9   0  -3 241.408 16.6918   1
   0   9  -3 236.242 14.5828   1
   0  -9   3 261.599 13.2061   2
   9   0   3 263.586 17.4004   1
  -9   9   3 278.219 11.7627   1
   1   8  -3 161.350 11.5369   1
  -9   1  -3 164.522 14.8549   1
  -1  -8   3 187.602 10.4203   2
  -8   9   3 179.395 7.81708   1
  -8   9   3 169.003 7.81044   1
   9  -1   3 183.162 16.7106   1
  -9   2  -3 359.996 19.5276   1
   2   7  -3 386.399 18.5415   1
  -7   9   3 366.095 12.0396   1
  -2  -7   3 369.796 16.0445   2
   9  -2   3 390.853 21.4647   1
  -7   9   3 369.468 11.7939   1
  -9   3  -3 55.4934 8.11052   1
   3   6  -3 57.4519 7.67737   1
   9  -3   3 56.1520 9.54164   1
  -3  -6   3 66.9753 6.92252   2
  -9   4  -3 819.009 32.8019   1
   4   5  -3 873.268 31.7197   1
  -5   9   3 859.146 25.3879   2
   9  -4   3 854.032 36.2976   1
   5   4  -3 477.667 20.5124   1
  -9   5  -3 447.997 21.2031   1
  -4   9   3 454.367 15.8717   2
   9  -5   3 449.089 24.3078   1
  -4   9   3 469.652 14.0266   1
  -9   6  -3 180.416 12.5461   1
   6   3  -3 203.154 12.2059   1
   9  -6   3 218.826 12.7832   2
  -3   9   3 203.883 8.11457   1
   9  -6   3 190.555 17.9445   1
  -3   9   3 191.070 9.33605   1
   7   2  -3 128.428 9.50407   1
  -9   7  -3 130.622 12.0803   1
  -2   9   3 127.659 6.97097   1
   9  -7   3 113.527 14.4279   1
  -7  -2   3 134.924 16.5184   1
  -2   9   3 132.527 8.43143   1
   9  -7   3 142.713 11.9372   2
  -9   8  -3 364.658 18.0081   1
   8   1  -3 308.404 15.6623   1
   9  -8   3 345.095 16.8972   2
  -8  -1   3 312.328 22.9039   1
   9  -8   3 338.226 21.0182   1
  -1   9   3 325.385 13.6620   1
  -9   9  -3 172.625 12.0355   1
   9   0  -3 140.169 9.85943   1
   9  -9   3 145.017 12.0266   2
   9  -9   3 148.192 16.5730   1
  -9   0   3 142.357 17.7470   1
   0   9   3 154.954 9.28955   1
  -9  10  -3 145.095 13.3872   1
   9 -10   3 150.895 12.4769   2
   9 -10   3 161.856 17.7438   1
 -10   1   3 165.543 18.8129   1
   1   9   3 164.090 10.3141   1
  -9  11  -3 394.020 20.0627   1
   9 -11   3 375.045 23.7333   1
   9 -11   3 376.051 18.1737   2
   2   9   3 367.986 17.5619   1
 -11   2   3 331.437 23.7637   1
  -9  12  -3 76.9143 10.2375   1
   3   9   3 76.7060 9.19019   1
 -12   3   3 72.7573 12.6103   1
   9 -12   3 68.2782 8.29118   2
  -9  13  -3 20.3879 6.31112   1
 -13   4   3 16.6875 7.05534   1
   4   9   3 21.8128 5.91852   1
   9 -13   3 23.8704 5.00653   2
  -9  14  -3 12.9094 5.31324   1
   9 -14   3 14.3634 4.15897   2
 -14   5   3 12.4261 6.38325   1
   5   9   3 6.36081 4.38275   1
  -9  15  -3 3.12549 4.22100   1
 -15   6   3 10.9564 7.38434   1
   6   9   3 5.35517 4.30487   1
  -5  15  -3 15.4197 5.82662   1
 -15  10   3 8.80351 5.90164   1
  10   5   3 8.07030 5.40910   1
  -4  14  -3 451.819 24.2670   1
  10   4   3 471.085 25.7066   1
 -14  10   3 488.657 25.0632   1
  -3  13  -3 33.0496 7.23534   1
  10   3   3 52.5552 9.70296   1
 -13  10   3 38.8104 7.39004   1
   3 -13   3 27.5277 5.23272   2
  -2  12  -3 171.160 15.4972   1
   2 -12   3 172.231 10.9703   2
 -12  10   3 185.557 12.2818   1
  10   2   3 144.850 15.5520   1
 -10  -1  -3 45.3651 9.33756   1
  -1  11  -3 46.9604 8.00574   1
  10   1   3 53.4535 9.56551   1
   1 -11   3 39.8267 6.27609   2
 -11  10   3 44.9459 6.36399   1
   1 -11   3 40.5913 11.8497   1
 -10   0  -3 84.0827 12.5974   1
   0  10  -3 89.2155 10.3887   1
 -10  10   3 79.5393 7.24044   1
  10   0   3 95.3978 11.9497   1
 -10   1  -3 38.6047 8.04756   1
   1   9  -3 30.3963 6.09530   1
  -9  10   3 40.1121 4.44799   1
  10  -1   3 43.3688 8.68405   1
   2   8  -3 34.5159 6.78440   1
 -10   2  -3 45.4730 8.15880   1
  10  -2   3 26.6462 6.87936   1
  -8  10   3 36.8998 4.03155   1
  -8  10   3 34.9795 3.33715   1
 -10   3  -3 126.022 12.9939   1
   3   7  -3 112.274 11.2378   1
  -7  10   3 127.071 4.98715   1
  -7  10   3 129.560 5.81853   1
  10  -3   3 120.062 13.7709   1
   4   6  -3 611.153 26.0392   1
 -10   4  -3 641.515 28.1150   1
  10  -4   3 684.668 31.1129   1
 -10   5  -3 10.7475 4.44031   1
   5   5  -3 12.1362 4.30206   1
  10  -5   3 3.13110 4.13925   1
  -5  10   3 6.10890 1.60759   2
  -5  10   3 9.30458 1.42445   1
   6   4  -3 252.049 14.2493   1
 -10   6  -3 243.783 15.2067   1
  10  -6   3 268.215 18.2911   1
  -4  10   3 230.712 10.6800   1
  -4  10   3 232.287 8.75801   1
 -10   7  -3 142.234 12.8650   1
   7   3  -3 139.381 10.1453   1
  -3  10   3 129.773 6.70165   1
  -3  10   3 140.005 9.81566   1
  10  -7   3 146.763 12.3575   2
  10  -7   3 126.841 14.8757   1
 -10   8  -3 320.573 18.1662   1
   8   2  -3 334.307 16.9690   1
  -8  -2   3 351.310 25.0261   1
  10  -8   3 373.696 22.4667   1
  10  -8   3 374.002 17.8593   2
  -2  10   3 344.514 13.6951   1
   9   1  -3 374.183 17.5107   1
 -10   9  -3 325.699 18.4362   1
  -1  10   3 353.093 14.8054   1
  10  -9   3 324.554 21.5191   1
  -9  -1   3 365.849 25.4156   1
  10  -9   3 343.091 17.3306   2
 -10  10  -3 358.003 19.1173   1
   0  10   3 347.535 15.4794   1
 -10   0   3 283.937 26.3833   1
  10 -10   3 337.709 17.3037   2
  10 -10   3 301.015 20.9619   1
 -10  11  -3 106.508 11.8827   1
 -11   1   3 103.133 15.6516   1
  10 -11   3 123.432 11.5880   2
  10 -11   3 116.203 14.9627   1
   1  10   3 98.9287 9.71620   1
 -10  12  -3 29.5889 6.52385   1
  10 -12   3 33.6757 6.12078   2
 -12   2   3 22.5579 8.67411   1
   2  10   3 28.9342 5.95517   1
 -10  13  -3 31.5806 7.23631   1
   3  10   3 30.8303 6.48773   1
 -13   3   3 26.5953 8.88928   1
  10 -13   3 30.8126 5.71567   2
 -10  14  -3 85.1246 11.8523   1
   4  10   3 90.6989 11.1231   1
  10 -14   3 83.1188 9.18751   2
 -14   4   3 88.4469 15.0052   1
 -10  15  -3 95.4914 12.7974   1
 -15   5   3 74.6981 14.1884   1
   5  10   3 73.6307 10.3893   1
  -4  15  -3 69.1152 10.9128   1
 -15  11   3 58.3760 10.6548   1
  11   4   3 86.0102 12.8187   1
  -3  14  -3 57.2437 9.96542   1
 -14  11   3 51.2079 8.73954   1
  11   3   3 64.6875 11.3126   1
  -2  13  -3 233.472 16.5108   1
 -13  11   3 235.332 14.7571   1
  11   2   3 211.112 19.1888   1
  -1  12  -3 20.1229 6.21860   1
 -12  11   3 15.3973 4.36787   1
  11   1   3 6.52613 4.75296   1
 -11   0  -3 15.8047 6.35017   1
   0  11  -3 19.6848 6.19273   1
 -11  11   3 22.1560 4.34625   1
  11   0   3 18.2848 6.68819   1
   1  10  -3 90.9376 11.0193   1
 -11   1  -3 94.0110 13.1177   1
 -10  11   3 88.5107 6.32980   1
  11  -1   3 93.2884 12.6090   1
   2   9  -3 29.5318 6.37985   1
 -11   2  -3 24.3938 6.98092   1
  -9  11   3 33.7710 3.67714   1
  11  -2   3 23.5891 6.66574   1
 -11   3  -3 287.573 18.5366   1
   3   8  -3 272.227 16.4653   1
  -8  11   3 280.142 10.1391   1
  11  -3   3 309.803 19.7452   1
   4   7  -3 267.974 15.7719   1
 -11   4  -3 273.519 17.4997   1
  -7  11   3 274.468 11.1338   1
  -7  11   3 273.518 9.26471   1
  11  -4   3 277.925 18.8299   1
 -11   5  -3 128.916 13.3554   1
   5   6  -3 125.142 12.0939   1
  11  -5   3 158.523 16.4872   1
  -6  11   3 137.045 5.48693   1
   6   5  -3 575.875 24.8872   1
 -11   6  -3 601.818 27.1117   1
  11  -6   3 559.860 28.8807   1
  -5  11   3 567.551 17.7159   1
 -11   7  -3 243.635 15.9286   1
   7   4  -3 240.284 14.5589   1
  -4  11   3 247.308 9.72237   1
  11  -7   3 237.551 20.9979   1
  11  -7   3 247.668 14.7913   2
 -11   8  -3 415.369 21.1187   1
   8   3  -3 414.577 19.6139   1
  11  -8   3 377.371 18.9858   2
  -3  11   3 378.579 14.6564   1
  11  -8   3 407.708 23.7181   1
   9   2  -3 416.117 19.3706   1
 -11   9  -3 384.959 20.4020   1
   2 -11  -3 281.971 79.9762   4
  11  -9   3 376.453 18.8725   2
  -9  -2   3 405.370 27.9220   1
  -2  11   3 383.393 15.3947   1
  11  -9   3 412.850 24.0031   1
 -11  10  -3 213.062 14.5262   1
  11 -10   3 192.017 12.7232   2
  -1  11   3 205.980 11.0988   1
  11 -10   3 206.488 19.9270   1
 -10  -1   3 194.205 22.2057   1
 -11  11  -3 22.8311 5.99178   1
 -11   0   3 7.73400 6.70574   1
  11 -11   3 23.0895 5.62435   2
   0  11   3 16.9323 4.42688   1
 -11  12  -3 238.085 16.1042   1
  11 -12   3 213.624 13.4592   2
   1  11   3 199.463 12.6275   1
 -12   1   3 212.388 23.7889   1
 -11  13  -3 40.2520 8.03945   1
   2  11   3 34.4038 6.69770   1
  11 -13   3 40.5385 6.61390   2
 -13   2   3 52.2208 12.5194   1
 -11  14  -3 9.20100 4.59388   1
   3  11   3 6.51946 4.54991   1
 -14   3   3 -0.3511 6.18210   1
 -11  15  -3 23.3275 6.58889   1
   4  11   3 20.4735 6.09027   1
 -15   4   3 18.2271 8.69566   1
  -3  15  -3 55.3030 10.1064   1
 -15  12   3 61.4131 10.0376   1
  12   3   3 70.2487 11.6831   1
  -2  14  -3 192.809 17.7934   1
 -14  12   3 173.143 15.3837   1
  12   2   3 171.700 17.9021   1
  -1  13  -3 149.022 15.2469   1
 -13  12   3 154.481 13.2101   1
  12   1   3 166.248 17.3682   1
   0  12  -3 21.6427 6.28442   1
  12   0   3 29.5730 7.96751   1
 -12  12   3 39.6278 6.03101   1
   1  11  -3 49.1496 8.34562   1
 -12   1  -3 54.3412 11.2160   1
 -11  12   3 62.2417 6.60946   1
  12  -1   3 54.6161 10.1804   1
 -12   2  -3 70.4247 11.5927   1
   2  10  -3 82.4676 11.0487   1
  12  -2   3 103.049 13.8059   1
 -10  12   3 82.1296 5.82752   1
 -12   3  -3 27.3529 7.27837   1
   3   9  -3 25.1406 6.51416   1
  12  -3   3 15.8903 6.36980   1
  -9  12   3 21.5099 2.94687   1
 -12   4  -3 14.4026 5.44931   1
   4   8  -3 4.61872 4.15390   1
  -8  12   3 11.9593 2.10871   1
  12  -4   3 14.2777 6.83058   1
 -12   5  -3 181.857 16.7691   1
   7 -12  -3 179.033 15.9068   3
   5   7  -3 205.452 13.9390   1
  12  -5   3 165.231 17.4521   1
  -7  12   3 182.778 7.40233   1
   6 -12  -3 213.283 14.5845   3
   6   6  -3 204.648 13.9451   1
 -12   6  -3 208.997 15.3801   1
  -6  12   3 208.663 8.23817   1
  12  -6   3 178.679 17.8496   1
   7   5  -3 100.177 11.0213   1
 -12   7  -3 116.300 13.0697   1
  -5  12   3 100.775 5.57777   1
  12  -7   3 89.6779 13.1311   1
   8   4  -3 216.077 13.7697   1
 -12   8  -3 174.510 15.8887   1
  12  -8   3 190.429 18.9314   1
  12  -8   3 188.901 13.1281   2
  -4  12   3 198.174 9.04486   1
 -12   9  -3 20.4219 6.22820   1
   9   3  -3 10.7886 4.75140   1
  12  -9   3 15.9941 4.86838   2
  -3  12   3 21.2262 3.74580   1
  12  -9   3 23.7558 7.60402   1
   2 -12  -3 57.6625 48.5034   4
 -12  10  -3 152.436 14.8600   1
  12 -10   3 127.599 12.2328   2
  -2  12   3 134.010 8.44944   1
 -10  -2   3 112.277 17.5174   1
  12 -10   3 117.230 14.7297   1
 -12  11  -3 20.5278 6.46364   1
  -1  12   3 12.3592 3.97353   1
  12 -11   3 19.1269 5.23893   2
 -11  -1   3 19.8998 8.80120   1
 -12  12  -3 206.782 18.1031   1
  12 -12   3 211.413 13.5738   2
 -12   0   3 180.926 23.3407   1
   0  12   3 196.940 11.9722   1
 -12  13  -3 11.8661 5.27382   1
 -13   1   3 13.4969 8.31866   1
  12 -13   3 4.39353 3.74350   2
   1  12   3 5.51014 3.94972   1
 -12  14  -3 84.6865 12.2357   1
   2  12   3 103.802 10.9515   1
 -14   2   3 85.8407 16.5693   1
 -12  15  -3 28.1642 7.56151   1
   3  12   3 11.8978 5.09250   1
 -15   3   3 8.35860 7.89992   1
  -1  14  -3 3.96011 4.75486   1
 -14  13   3 9.34862 4.71600   1
  13   1   3 2.71198 4.83118   1
   0  13  -3 0.60695 3.64397   1
 -13  13   3 6.01009 3.63021   1
  13   0   3 -2.4580 4.22317   1
   1  12  -3 86.8080 11.4276   1
 -12  13   3 84.6863 8.43995   1
  13  -1   3 100.129 13.7717   1
 -13   2  -3 111.118 15.5623   1
   2  11  -3 99.3185 12.5834   1
 -11  13   3 115.896 7.68334   1
  13  -2   3 134.408 15.7478   1
   3  10  -3 16.9325 5.63503   1
 -13   3  -3 11.8725 6.29532   1
  13  -3   3 22.1183 7.34894   1
 -10  13   3 13.3295 2.92586   1
   4   9  -3 52.9909 9.04202   1
   9 -13  -3 48.1062 8.74562   3
 -13   4  -3 32.6246 8.44174   1
  13  -4   3 46.0494 9.71648   1
  -9  13   3 46.5401 4.39214   1
   8 -13  -3 71.2470 10.2548   3
 -13   5  -3 42.0540 9.04315   1
   5   8  -3 76.2949 10.3194   1
  -8  13   3 58.1331 4.16356   1
  13  -5   3 70.4209 11.4583   1
 -13   6  -3 139.738 15.4149   1
   6   7  -3 110.569 12.6464   1
   7 -13  -3 112.884 12.9623   3
  13  -6   3 100.085 13.5640   1
  -7  13   3 120.603 6.18222   1
 -13   7  -3 484.023 26.7400   1
   7   6  -3 589.862 26.0035   1
   6 -13  -3 537.990 26.1266   3
  13  -7   3 555.147 29.0322   1
  -6  13   3 545.253 18.2503   1
   5 -13  -3 725.719 31.3910   3
   8   5  -3 742.596 30.8141   1
 -13   8  -3 729.560 33.1404   1
  13  -8   3 713.597 34.4765   1
  13  -8   3 721.971 30.2234   2
  -5  13   3 706.819 23.4555   1
 -13   9  -3 115.064 13.3666   1
   9   4  -3 122.934 12.5504   1
  -4  13   3 108.406 7.21163   1
  13  -9   3 115.395 14.5726   1
  13  -9   3 140.223 13.2812   2
 -13  10  -3 30.6894 7.29773   1
  13 -10   3 25.0092 5.88410   2
  -3  13   3 22.6216 4.24705   1
   2 -13  -3 8.29519 28.9130   4
 -13  11  -3 41.6739 8.33133   1
  -2  13   3 35.7183 5.55547   1
  13 -11   3 32.9376 6.80953   2
 -11  -2   3 19.6578 9.21626   1
 -13  12  -3 147.836 15.5135   1
   1 -13  -3 65.5484 54.5099   4
  13 -12   3 126.328 12.3573   2
 -12  -1   3 155.589 22.2940   1
  -1  13   3 156.615 10.2494   1
 -13  13  -3 54.0279 10.0030   1
   0  13   3 47.4219 7.25547   1
 -13   0   3 47.8231 12.9099   1
 -13  14  -3 4.36699 4.56656   1
 -14   1   3 13.8322 8.71994   1
   1  13   3 9.61748 4.26402   1
   1  13  -3 26.0393 7.26924   1
  14  -1   3 11.8097 6.46490   1
 -13  14   3 18.6803 4.96948   1
 -14   2  -3 49.6316 11.7610   1
   2  12  -3 52.4216 9.41504   1
 -12  14   3 54.9360 6.80819   1
  14  -2   3 57.6836 11.0631   1
 -14   3  -3 108.820 16.2118   1
   3  11  -3 130.222 14.4176   1
  14  -3   3 132.202 15.9917   1
 -11  14   3 115.202 7.71978   1
   4  10  -3 88.7581 11.6940   1
  10 -14  -3 84.7486 12.1538   3
 -14   4  -3 66.0365 12.0684   1
 -10  14   3 77.2185 5.84724   1
  14  -4   3 87.1672 13.0350   1
   5   9  -3 195.030 17.1484   1
   9 -14  -3 224.822 16.3161   3
 -14   5  -3 175.240 18.2292   1
  -9  14   3 196.877 9.11326   1
  14  -5   3 173.884 18.3790   1
   8 -14  -3 4.69994 3.65722   3
 -14   6  -3 -2.8982 3.19215   1
   6   8  -3 -6.5891 2.53178   1
  -8  14   3 -1.6201 1.50757   1
  14  -6   3 3.29613 4.73576   1
   7 -14  -3 26.3114 6.74973   3
   7   7  -3 37.3618 7.95445   1
 -14   7  -3 20.8216 6.68547   1
  -7  14   3 35.9667 4.16656   1
  14  -7   3 39.0182 8.79659   1
   6 -14  -3 76.2085 11.2074   3
 -14   8  -3 79.0080 12.2132   1
   8   6  -3 78.5324 10.6523   1
  14  -8   3 88.4323 13.4659   1
  -6  14   3 82.5094 6.72738   1
   5 -14  -3 79.8133 11.0889   3
 -14   9  -3 95.1006 13.1789   1
   9   5  -3 80.9978 10.6891   1
  14  -9   3 94.7687 11.1127   2
  -5  14   3 82.6893 7.12757   1
 -14  10  -3 355.994 21.7839   1
  14 -10   3 341.601 19.0539   2
  -4  14   3 337.122 14.8092   1
 -14  11  -3 0.30418 4.10323   1
  -3  14   3 -0.6183 2.87850   1
  14 -11   3 4.10364 3.84515   2
 -14  12  -3 0.55942 4.46720   1
 -12  -2   3 -1.1289 7.14259   1
  14 -12   3 -0.7660 3.47093   2
  -2  14   3 4.74011 3.27498   1
 -14  13  -3 35.9688 8.33233   1
 -13  -1   3 50.7282 14.3454   1
  -1  14   3 38.6624 6.50560   1
 -15   3  -3 -0.7361 5.82465   1
   3  12  -3 0.66874 4.45468   1
  15  -3   3 3.67643 5.00334   1
 -12  15   3 0.49416 2.37972   1
 -15   4  -3 11.2971 6.94162   1
   4  11  -3 5.11363 5.40762   1
  15  -4   3 7.33616 5.32455   1
 -11  15   3 9.49845 3.00230   1
   5  10  -3 0.34677 4.02049   1
  10 -15  -3 2.44501 3.84723   3
 -15   5  -3 -2.1896 5.07499   1
 -10  15   3 3.81654 2.41716   1
  15  -5   3 9.87651 5.58007   1
   6   9  -3 25.5729 6.87516   1
 -15   6  -3 17.1829 6.84611   1
   9 -15  -3 25.1465 7.15272   3
  15  -6   3 10.1504 6.04536   1
  -9  15   3 28.2873 4.01589   1
   7   8  -3 23.3255 6.61334   1
 -15   7  -3 7.31781 5.87159   1
   8 -15  -3 12.7817 5.79393   3
  15  -7   3 27.3514 8.06723   1
  -8  15   3 20.3239 3.47163   1
 -15   8  -3 190.803 19.7670   1
   7 -15  -3 222.753 16.6210   3
   8   7  -3 229.524 16.4795   1
  -7  15   3 209.775 10.3383   1
 -15   9  -3 18.5951 7.48326   1
   6 -15  -3 28.2296 7.44191   3
   9   6  -3 37.9245 8.38358   1
  -6  15   3 36.7736 5.07096   1
  15  -9   3 24.2326 6.19125   2
 -15  10  -3 128.626 15.3432   1
   5 -15  -3 113.720 13.6437   3
  15 -10   3 124.713 13.0637   2
  -5  15   3 127.502 8.43254   1
 -15  11  -3 44.0337 9.69417   1
  15 -11   3 21.8451 6.02756   2
  -4  15   3 28.2041 5.17000   1
 -15  12  -3 34.9244 9.31167   1
  -3  15   3 43.2580 6.48526   1
   0   0  -4 -1.2208 1.25544   1
   0   0   4 1.53949 1.86606   2
   0   0   4 -0.2250 2.61495   1
   1  -1  -4 75.5212 4.78930   1
   0   1  -4 79.6810 5.84476   1
  -1   0  -4 75.3904 5.59315   1
   1   0   4 81.2289 10.7485   1
  -1   1   4 81.6615 5.87292   1
   0  -1   4 74.1888 7.69238   2
   1   0   4 89.8503 8.79718   2
  -1   1   4 79.3263 7.80363   2
   1   0  -4 39.1681 4.38960   1
  -1   1  -4 39.2749 4.75970   1
   1   0  -4 60.2086 29.2530   4
   0  -1  -4 45.4756 4.38123   1
   0   1   4 49.8787 7.90460   1
   1  -1   4 32.2434 7.17955   1
  -1   0   4 41.5972 5.66705   2
   0   1   4 48.5044 5.40688   1
   0   1   4 49.3734 6.11107   2
   1  -1   4 35.0290 5.49930   2
   2  -1  -4 139.569 6.77579   1
  -1  -1  -4 136.695 7.42172   1
  -1   2  -4 141.154 8.37327   1
  -2   1   4 140.480 8.00063   1
   1   1   4 132.122 13.0109   1
   1   1   4 123.477 7.92701   1
   1   1   4 168.225 9.85364   2
   1  -2   4 130.372 14.7709   1
  -2   1   4 144.331 9.05124   2
   1  -2   4 152.944 9.90694   2
  -1   3  -4 347.756 15.3736   1
   2   1   4 372.676 16.5085   2
  -3   2   4 361.871 15.3741   2
  -3   2   4 319.133 13.5817   1
   2   1   4 361.134 19.2726   1
   1  -3   4 350.069 21.9253   1
   1  -3   4 357.511 16.6422   2
   0   2  -4 580.613 21.2221   1
  -2   0  -4 583.838 20.7595   1
   0  -2   4 560.322 22.6387   2
   2   0   4 578.638 22.9486   2
   2   0   4 591.574 26.9210   1
  -2   2   4 543.096 19.8134   1
  -2   2   4 588.939 21.9228   2
  -2   1  -4 439.881 16.9093   1
   1   1  -4 432.855 16.4881   1
   2  -1   4 420.049 22.6840   1
   2  -1   4 433.067 18.6909   2
  -1   2   4 401.217 15.6333   1
  -1   2   4 411.411 17.4710   2
  -1  -1   4 411.308 18.0062   2
  -2   2  -4 179.325 9.74296   1
   2   0  -4 166.278 8.36229   1
  -2   0   4 170.405 9.99240   2
   2  -2   4 171.320 10.7295   2
   0   2   4 165.038 8.73040   1
   0   2   4 173.540 12.4238   1
   0   2   4 167.728 10.0285   2
   2  -2   4 170.666 16.5790   1
  -1  -2  -4 358.826 13.7128   1
  -2   3  -4 392.010 16.3356   1
   3  -1  -4 370.099 13.4454   1
   1   2   4 382.198 16.7116   2
   1   2   4 329.611 14.6805   1
  -3   1   4 360.421 14.9715   1
  -3   1   4 400.669 16.3158   2
   2  -3   4 381.929 22.6310   1
   1   2   4 409.610 19.7428   1
   2  -3   4 385.069 17.6004   2
  -2   4  -4 77.8357 7.91711   1
  -2  -2  -4 76.8385 5.70043   1
   2  -4   4 59.9553 10.7566   1
   2   2   4 69.9068 6.90461   1
   2   2   4 72.0786 9.51778   1
   2  -4   4 68.0409 7.93690   2
  -4   2   4 60.1235 6.02150   1
  -4   2   4 71.6206 6.97457   2
  -2   5  -4 668.069 25.0596   1
   2  -5   4 639.183 25.5950   2
   2  -5   4 651.275 33.1583   1
   3   2   4 630.416 27.7295   1
  -5   3   4 649.198 22.6060   2
  -5   3   4 608.818 21.7785   1
  -3  -1  -4 1027.42 34.1690   1
  -1   4  -4 1035.24 35.1587   1
   1  -4   4 1067.28 44.7429   1
   3   1   4 1055.62 39.8970   1
  -4   3   4 1015.25 32.3710   1
  -4   3   4 1013.28 33.6449   2
   1  -4   4 1106.44 36.9273   2
   0   3  -4 193.532 10.6546   1
  -3   0  -4 206.561 10.7391   1
  -3   3   4 200.604 9.21422   1
   3   0   4 200.396 11.7430   2
   3   0   4 201.740 14.4969   1
  -3   3   4 218.120 10.8691   2
   2  -3  -4 111.757 47.2499   4
  -3   1  -4 54.5471 6.18280   1
   1   2  -4 55.6673 6.08047   1
   3  -1   4 50.8198 6.79222   2
   3  -1   4 50.0638 9.01147   1
  -2   3   4 57.4828 5.17170   1
  -2   3   4 46.4015 5.99560   2
  -1  -2   4 57.1411 6.80605   2
  -3   2  -4 254.024 12.2622   1
   2   1  -4 225.482 11.0262   1
   3  -2   4 223.419 16.5174   1
  -1   3   4 259.342 14.5011   1
  -2  -1   4 256.818 12.7315   2
   3  -2   4 236.358 13.1498   2
  -1   3   4 225.189 10.2798   1
  -1   3   4 264.195 12.4958   2
  -3   3  -4 104.309 7.55073   1
   3   0  -4 85.1036 5.87152   1
  -3   0   4 91.1027 8.38959   2
   0   3   4 85.7055 8.11903   2
   0   3   4 86.2645 5.93149   1
   3  -3   4 106.975 13.6682   1
   0   3   4 90.6410 10.0103   1
   3  -3   4 89.0769 9.12267   2
   4  -1  -4 419.041 15.0411   1
  -3   4  -4 433.575 18.0499   1
   1   3   4 387.579 15.8750   1
   3  -4   4 423.407 24.6553   1
   3  -4   4 409.997 19.0114   2
   1   3   4 400.607 17.6764   2
  -4   1   4 407.897 16.8528   2
   1   3   4 406.761 19.7362   1
   5  -2  -4 77.7733 4.67239   1
  -3   5  -4 95.3033 9.19775   1
  -2  -3  -4 92.4344 10.6732   1
   2   3   4 83.2975 7.53089   1
   3  -5   4 62.8602 11.4806   1
   3  -5   4 82.5530 9.16639   2
  -5   2   4 86.7726 7.33798   2
   2   3   4 72.3363 9.33000   1
  -5   2   4 80.5715 7.18022   1
  -3   6  -4 81.7071 8.80539   1
   3   3   4 73.0915 9.53695   1
  -6   3   4 69.4793 9.86830   1
   3  -6   4 93.3024 14.4751   1
  -6   3   4 71.9528 9.70303   1
   3  -6   4 76.4188 8.76438   2
  -6   3   4 71.7537 6.41172   2
  -3   7  -4 31.9068 5.72276   1
   4   3   4 37.7610 7.30446   1
  -7   4   4 38.5966 4.37871   2
   3  -7   4 18.7360 4.50219   2
  -7   4   4 20.4692 5.92494   1
   3  -7   4 39.8609 9.40367   1
  -2   6  -4 745.654 27.7396   1
  -4  -2  -4 667.293 26.3872   1
  -6   4   4 724.801 24.0939   2
  -6   4   4 716.762 29.1988   1
  -6   4   4 670.866 23.6787   1
   2  -6   4 741.829 27.9453   2
   4   2   4 753.854 30.8923   1
   2  -6   4 728.223 36.3931   1
  -1   5  -4 228.211 12.7576   1
  -4  -1  -4 232.459 12.2751   1
  -5   4   4 230.417 10.0586   1
  -5   4   4 234.761 10.9276   2
   1  -5   4 213.520 21.2533   1
   1  -5   4 228.374 12.9383   2
   4   1   4 243.469 15.8065   1
   0   4  -4 910.311 31.5641   1
  -4   0  -4 874.292 31.0553   1
  -4   4   4 875.029 27.7709   1
  -4   4   4 901.877 29.8131   2
   0  -4   4 922.593 32.3577   2
   4   0   4 917.211 36.7794   1
  -4   1  -4 41.5486 5.71725   1
   1   3  -4 48.0432 6.03908   1
  -1  -3   4 42.7507 6.04961   2
  -3   4   4 43.8041 5.37284   2
   4  -1   4 34.4739 7.50316   1
   4  -1   4 40.7888 6.14334   2
  -3   4   4 41.6595 4.03976   1
   2   2  -4 122.606 8.02994   1
  -4   2  -4 125.459 8.50023   1
  -2   4   4 118.594 7.80771   2
   4  -2   4 120.675 14.0740   1
  -2  -2   4 121.931 10.0948   2
  -2   4   4 124.852 6.40407   1
   4  -2   4 97.7830 9.51096   2
   3   1  -4 66.5921 6.47105   1
  -4   3  -4 83.5690 8.33299   1
  -1   4   4 72.6616 8.52661   1
   4  -3   4 60.8244 7.67766   2
  -3  -1   4 75.9804 7.42549   2
   4  -3   4 83.6263 11.9509   1
  -1   4   4 67.3896 7.08505   2
  -1   4   4 78.0447 5.07589   1
   4   0  -4 129.376 7.61553   1
  -4   4  -4 131.306 9.15878   1
   4  -4   4 122.316 14.8902   1
   4  -4   4 127.614 11.2057   2
   0   4   4 142.870 10.1058   1
   0   4   4 136.648 8.78205   2
  -4   0   4 134.521 8.40924   2
   0   4   4 118.710 7.09620   1
   5  -1  -4 0.70007 1.30063   1
  -4   5  -4 1.73601 2.43068   1
   4  -5   4 2.05593 4.14971   1
   4  -5   4 5.27834 2.93142   2
   1   4   4 6.21333 3.23918   1
  -5   1   4 4.23892 2.25026   2
   1   4   4 7.91562 2.65030   1
  -4   6  -4 157.876 10.7588   1
  -6   2   4 175.574 9.10159   2
   2   4   4 171.885 11.9452   1
   4  -6   4 156.153 18.1558   1
   4  -6   4 149.569 12.5872   2
  -4   7  -4 271.782 15.0483   1
   3   4   4 294.875 16.4651   1
   4  -7   4 255.594 23.7067   1
  -7   3   4 261.054 17.4052   1
  -7   3   4 261.813 11.7314   2
   4  -7   4 287.373 15.4205   2
  -4   8  -4 31.7741 6.05724   1
   4  -8   4 33.0168 6.00934   2
   4  -8   4 37.8373 9.95646   1
  -8   4   4 54.1905 8.95933   1
   4   4   4 26.0053 6.10186   1
  -4   9  -4 167.228 11.8794   1
   5   4   4 179.676 16.3595   1
  -9   5   4 147.335 14.8022   1
   4  -9   4 141.288 18.9286   1
   4  -9   4 139.401 12.4062   2
  -3   8  -4 144.783 11.0913   1
   3  -8   4 144.915 19.1105   1
   3  -8   4 159.653 13.1289   2
   5   3   4 182.905 13.6563   1
  -8   5   4 190.233 13.3730   1
  -2   7  -4 183.809 12.2294   1
  -7   5   4 200.492 8.95936   2
  -7   5   4 189.089 12.8171   1
   2  -7   4 215.898 12.6324   2
   2  -7   4 213.264 22.9067   1
   5   2   4 149.135 14.5774   1
  -5  -1  -4 73.2263 8.50621   1
  -1   6  -4 71.8424 8.26346   1
  -6   5   4 70.9833 8.45787   1
   5   1   4 78.9326 10.5772   1
   1  -6   4 69.6664 13.0803   1
  -6   5   4 70.1758 5.09937   1
  -6   5   4 81.2667 5.48723   2
   1  -6   4 64.6620 7.95127   2
  -5   0  -4 251.134 13.4566   1
   0   5  -4 222.931 12.8225   1
   0  -5   4 222.300 12.8674   2
  -5   5   4 231.094 9.61482   1
   5   0   4 252.249 16.5052   1
  -5   5   4 247.197 10.9852   2
   1   4  -4 448.540 18.9522   1
  -5   1  -4 436.425 19.1561   1
  -1  -4   4 456.310 19.3127   2
   5  -1   4 469.172 24.1464   1
  -4   5   4 454.920 17.2120   2
  -4   5   4 417.352 14.8631   1
   2   3  -4 103.545 9.13914   1
  -5   2  -4 109.011 9.93080   1
  -2  -3   4 93.1896 8.75485   2
   5  -2   4 107.667 10.2300   2
   5  -2   4 101.117 12.8006   1
  -3   5   4 106.687 7.11312   2
  -3   5   4 104.567 5.43450   1
   3   2  -4 94.3535 7.18465   1
  -5   3  -4 95.3548 8.97208   1
  -2   5   4 104.884 7.22546   2
  -3  -2   4 97.8043 8.63282   2
  -2   5   4 99.1979 5.50289   1
  -2   5   4 95.3786 8.92197   1
   5  -3   4 110.148 14.0287   1
   5  -3   4 115.398 10.8261   2
   4   1  -4 39.7418 5.33610   1
  -5   4  -4 36.6489 5.70443   1
  -1   5   4 33.5200 5.68997   1
  -1   5   4 33.6500 3.88341   1
   5  -4   4 33.3484 8.05262   1
  -4  -1   4 29.5426 4.80771   2
   5  -4   4 27.2174 5.29928   2
  -1   5   4 35.8933 5.00055   2
  -5   5  -4 237.959 13.5698   1
   5   0  -4 260.003 11.8348   1
  -5   0   4 246.403 12.0719   2
   5  -5   4 265.967 14.6510   2
   5  -5   4 266.977 18.9679   1
   0   5   4 246.375 13.5582   1
   0   5   4 238.600 10.8534   1
  -5   6  -4 114.363 10.5519   1
   1   5   4 116.382 10.9671   1
   5  -6   4 125.238 15.8824   1
  -6   1   4 132.455 7.95050   2
   5  -6   4 131.851 12.3133   2
  -5   7  -4 34.8172 6.19346   1
   5  -7   4 35.5549 6.32897   2
   5  -7   4 25.1796 7.92594   1
   2   5   4 48.3504 7.46068   1
  -7   2   4 35.2414 8.01656   1
  -7   2   4 31.6235 4.42182   2
  -5   8  -4 7.77631 4.01465   1
   3   5   4 0.19774 2.59237   1
   5  -8   4 8.69657 3.66809   2
   5  -8   4 6.01276 5.49442   1
  -8   3   4 2.30118 4.05223   1
  -5   9  -4 40.1260 6.97287   1
   5  -9   4 47.5330 7.42683   2
   5  -9   4 25.4695 9.35397   1
  -9   4   4 43.7813 8.95929   1
   4   5   4 35.9528 7.14292   1
  -5  10  -4 172.135 14.8528   1
   5   5   4 169.083 15.5599   1
   5 -10   4 131.117 12.1790   2
   5 -10   4 150.946 19.7606   1
 -10   5   4 166.976 16.7846   1
  -5  11  -4 403.997 21.1432   1
   6   5   4 383.649 21.4419   1
 -11   6   4 384.719 22.9526   1
   5 -11   4 411.370 28.5592   1
   5 -11   4 384.302 19.0845   2
  -4  10  -4 272.454 16.5627   1
   4 -10   4 270.556 26.7650   1
   6   4   4 271.740 17.5789   1
   4 -10   4 282.308 15.5358   2
 -10   6   4 266.634 17.4933   1
  -3   9  -4 190.054 13.2554   1
   3  -9   4 194.036 12.2827   2
   3  -9   4 234.037 24.6662   1
   6   3   4 161.862 15.5819   1
  -9   6   4 202.303 13.8561   1
  -2   8  -4 106.640 10.8308   1
  -8   6   4 131.506 12.0940   1
   2  -8   4 107.372 16.1073   1
   6   2   4 108.262 12.6134   1
   2  -8   4 124.190 11.1908   2
  -6  -1  -4 245.632 15.0012   1
  -1   7  -4 276.466 15.1898   1
   1  -7   4 255.136 24.8663   1
   1  -7   4 273.669 14.5722   2
  -7   6   4 287.178 14.7201   1
   6   1   4 266.071 17.8644   1
  -7   6   4 281.827 10.8822   2
   0   6  -4 520.084 22.1562   1
  -6   0  -4 501.945 22.4168   1
  -6   6   4 516.905 17.9381   2
   6   0   4 515.642 26.1097   1
  -6   6   4 531.861 20.8773   1
  -6   6   4 507.753 17.0759   1
   0  -6   4 500.339 21.3976   2
   1   5  -4 332.137 16.4865   1
  -6   1  -4 334.368 16.9128   1
  -5   6   4 356.633 13.9024   2
  -5   6   4 346.405 12.1326   1
  -1  -5   4 375.924 16.7689   2
   6  -1   4 338.091 20.5131   1
   2   4  -4 457.559 19.8205   1
  -6   2  -4 481.352 20.7732   1
  -4   6   4 449.770 14.9991   1
   6  -2   4 418.835 23.9738   1
  -4   6   4 493.812 17.9212   2
  -2  -4   4 470.945 19.7222   2
   6  -2   4 508.257 21.6849   2
  -6   3  -4 64.3333 7.89716   1
   3  -6  -4 48.8970 39.5618   4
   3   3  -4 53.5978 6.66326   1
   6  -3   4 57.2265 10.3848   1
  -3  -3   4 65.6659 7.09387   2
   6  -3   4 77.5148 9.07421   2
  -3   6   4 64.9479 6.46495   2
  -3   6   4 57.6222 3.79247   1
   4   2  -4 7.85623 3.16020   1
  -6   4  -4 6.01861 2.96475   1
  -2   6   4 11.6267 3.03872   2
  -4  -2   4 11.1154 3.26754   2
  -2   6   4 14.2755 2.40903   1
   6  -4   4 0.30787 3.75908   1
  -2   6   4 12.6325 3.31966   1
   6  -4   4 11.9306 3.87354   2
  -6   5  -4 160.457 11.1380   1
   5   1  -4 175.178 10.0600   1
   6  -5   4 174.042 11.8913   2
   6  -5   4 191.111 19.1133   1
  -1   6   4 177.038 10.4747   1
  -1   6   4 189.965 10.4618   2
  -5  -1   4 193.634 10.3158   2
  -1   6   4 159.499 8.10015   1
  -6   6  -4 158.947 11.1094   1
   6   0  -4 149.895 9.03108   1
  -6   0   4 169.205 9.28471   2
   6  -6   4 180.812 12.0202   2
   0   6   4 132.343 9.70990   1
   6  -6   4 147.439 17.4075   1
  -6   7  -4 1.66727 2.77909   1
   6  -7   4 -0.4510 2.48433   2
  -7   1   4 -4.7515 2.70014   1
   6  -7   4 0.07416 4.27882   1
   1   6   4 3.05189 3.00336   1
  -7   1   4 3.31878 14.6409   4
  -7   1   4 2.94754 2.06459   2
  -6   8  -4 38.7873 6.89260   1
   6  -8   4 27.9855 8.26208   1
   2   6   4 37.6279 6.69496   1
  -8   2   4 25.9354 7.81906   1
   6  -8   4 32.6043 6.14852   2
  -6   9  -4 228.648 14.9989   1
   3   6   4 254.387 15.0568   1
   6  -9   4 270.822 15.3137   2
  -9   3   4 288.247 19.8412   1
   6  -9   4 219.988 22.5853   1
  -6  10  -4 98.5412 11.2433   1
 -10   4   4 95.1724 13.3349   1
   4   6   4 100.169 11.3701   1
   6 -10   4 120.472 11.4034   2
   6 -10   4 106.805 16.1495   1
  -6  11  -4 131.987 13.5476   1
   6 -11   4 157.634 20.3501   1
 -11   5   4 138.411 16.0308   1
   5   6   4 145.867 14.1700   1
   6 -11   4 130.846 12.1988   2
  -6  12  -4 121.859 13.1032   1
   6   6   4 99.4907 12.3722   1
   6 -12   4 131.436 12.1413   2
   6 -12   4 112.006 17.2134   1
 -12   6   4 118.275 15.3339   1
  -6  13  -4 35.4074 7.76739   1
   7   6   4 40.6606 8.44100   1
   6 -13   4 33.7268 6.51941   2
 -13   7   4 36.0144 9.03438   1
  -5  12  -4 104.734 12.1773   1
 -12   7   4 78.6145 11.9836   1
   7   5   4 71.7467 10.7424   1
   5 -12   4 81.6168 16.0064   1
   5 -12   4 71.0597 8.71452   2
  -4  11  -4 383.385 20.9253   1
   7   4   4 369.474 21.7025   1
   4 -11   4 413.052 29.2364   1
 -11   7   4 388.691 21.6893   1
   4 -11   4 368.333 18.5560   2
  -3  10  -4 183.323 13.3838   1
   3 -10   4 175.787 21.5432   1
 -10   7   4 175.507 13.1711   1
   7   3   4 173.951 16.4277   1
   3 -10   4 179.988 12.0033   2
  -2   9  -4 181.217 12.9791   1
   2  -9   4 196.257 12.1773   2
   7   2   4 159.408 15.8959   1
   2  -9   4 196.069 22.5054   1
  -9   7   4 184.577 12.4917   1
  -1   8  -4 387.238 19.1924   1
   1  -8   4 352.111 26.3208   1
  -8   7   4 387.461 17.8144   1
   7   1   4 390.967 22.2743   1
   1  -8   4 378.815 18.0838   2
  -7   0  -4 133.910 12.8681   1
   0   7  -4 148.090 13.2352   1
  -7   7   4 150.549 6.72451   2
   7   0   4 131.375 14.1601   1
   0  -7   4 154.307 12.3962   2
  -7   7   4 133.129 8.94355   1
  -7   1  -4 73.6485 8.96479   1
   1   6  -4 84.0052 9.59115   1
   7  -1   4 70.2803 11.0527   1
  -6   7   4 67.1508 4.11701   1
  -1  -6   4 65.6595 7.59649   2
  -6   7   4 69.0923 5.53490   2
  -6   7   4 80.1623 7.17286   1
  -7   2  -4 158.695 11.6157   1
   2   5  -4 188.671 11.7781   1
   7  -2   4 126.441 14.4837   1
  -2  -5   4 174.423 10.6536   2
  -5   7   4 173.327 6.65962   1
  -5   7   4 164.361 8.45774   2
  -7   3  -4 963.100 36.4763   1
   3   4  -4 1054.77 36.0304   1
   7  -3   4 1077.86 37.6909   2
  -3  -4   4 1013.72 34.6259   2
  -4   7   4 1010.10 32.4321   2
   7  -3   4 971.005 41.6530   1
  -4   7   4 1001.34 29.1294   1
   4   3  -4 307.746 15.4393   1
  -7   4  -4 299.506 16.0393   1
  -4  -3   4 339.220 15.0643   2
  -3   7   4 336.788 13.9495   2
  -3   7   4 312.519 11.0125   1
   7  -4   4 337.679 21.2739   1
   7  -4   4 309.757 16.6963   2
  -3   7   4 301.018 13.1982   1
   5   2  -4 127.200 9.07587   1
  -7   5  -4 136.813 10.2772   1
  -2   7   4 138.243 8.35757   1
  -2   7   4 127.756 6.41911   1
  -5  -2   4 119.568 8.36375   2
  -2   7   4 120.345 8.11143   2
   7  -5   4 148.032 16.4234   1
   7  -5   4 137.496 12.4326   2
  -7   6  -4 280.913 15.5640   1
   6   1  -4 291.460 14.0757   1
  -1   7   4 314.321 14.0081   1
   7  -6   4 307.216 16.4215   2
  -6  -1   4 296.823 13.3791   2
   7  -6   4 302.659 20.8096   1
  -6  -1   4 204.089 46.4717   4
  -7   7  -4 13.5293 4.33381   1
   0   7   4 13.0746 3.88666   1
   7  -7   4 10.0687 4.00993   2
   7  -7   4 15.3348 6.69731   1
  -7   8  -4 1.99690 2.63510   1
   7  -8   4 7.35917 3.88324   2
  -8   1   4 4.87044 5.09930   1
   1   7   4 3.03047 2.94997   1
   7  -8   4 -2.4690 4.15968   1
  -7   9  -4 162.775 12.2852   1
   7  -9   4 173.266 14.4061   2
  -9   2   4 145.904 17.2240   1
   7  -9   4 131.774 17.1385   1
   2   7   4 177.226 11.8460   1
  -7  10  -4 410.548 21.2360   1
   3   7   4 414.694 20.4938   1
   7 -10   4 467.764 28.8913   1
   7 -10   4 419.605 20.6824   2
 -10   3   4 381.584 25.0642   1
  -7  11  -4 308.157 18.1914   1
   7 -11   4 286.276 27.5047   1
 -11   4   4 282.665 21.1034   1
   4   7   4 306.164 17.4600   1
   7 -11   4 273.647 16.2220   2
  -7  12  -4 127.581 13.3495   1
   7 -12   4 87.6468 15.6632   1
   5   7   4 135.616 13.8000   1
 -12   5   4 128.771 16.6604   1
   7 -12   4 126.775 12.3103   2
  -7  13  -4 44.5639 8.81959   1
 -13   6   4 49.3862 11.4997   1
   7 -13   4 41.0688 7.06359   2
   6   7   4 43.2496 8.69482   1
  -7  14  -4 60.3624 10.6508   1
 -14   7   4 60.9468 12.1391   1
   7 -14   4 55.0183 7.87480   2
   7   7   4 60.7747 10.4445   1
  -6  14  -4 40.5081 8.69928   1
   6 -14   4 49.4828 7.71968   2
 -14   8   4 81.1942 12.9347   1
   8   6   4 62.8725 10.6483   1
  -5  13  -4 195.734 17.3954   1
   8   5   4 186.947 18.1351   1
 -13   8   4 200.213 19.3340   1
   5 -13   4 194.825 12.9279   2
  -4  12  -4 70.4645 10.2253   1
 -12   8   4 77.6338 11.3139   1
   8   4   4 63.2480 10.3164   1
   4 -12   4 67.5711 14.4781   1
   4 -12   4 68.5443 8.60018   2
  -3  11  -4 106.612 12.1905   1
   3 -11   4 105.372 10.5791   2
   3 -11   4 93.4820 16.7441   1
 -11   8   4 93.1186 11.4541   1
   8   3   4 86.3026 12.0927   1
  -2  10  -4 324.022 18.4198   1
 -10   8   4 311.247 17.1466   1
   8   2   4 329.590 20.7004   1
   2 -10   4 316.061 16.3012   2
   2 -10   4 308.711 29.8440   1
  -1   9  -4 178.242 13.0141   1
   8   1   4 168.593 16.8696   1
   1  -9   4 159.692 11.0847   2
   1  -9   4 136.473 19.5280   1
  -9   8   4 166.423 11.0340   1
  -8   0  -4 106.014 12.3827   1
   0   8  -4 86.2671 10.0698   1
   8   0   4 113.455 13.5385   1
   0  -8   4 91.0671 9.15864   2
  -8   8   4 94.8929 8.41280   1
  -8   1  -4 393.066 20.3712   1
   1   7  -4 412.788 19.6687   1
  -1  -7   4 375.544 17.5283   2
  -7   8   4 376.525 12.8092   2
  -7   8   4 378.748 13.5789   1
  -7   8   4 392.840 15.3332   1
   8  -1   4 348.818 21.9510   1
  -8   2  -4 131.292 12.9032   1
   2   6  -4 141.437 12.7910   1
  -6   8   4 139.627 5.67537   1
  -6   8   4 149.328 7.44983   1
   8  -2   4 142.076 15.6730   1
  -6   8   4 144.232 7.03242   2
  -2  -6   4 159.422 10.2369   2
  -8   3  -4 592.423 26.1234   1
   3   5  -4 665.300 25.9807   1
  -3  -5   4 618.738 23.8840   2
  -5   8   4 576.443 17.7415   1
  -5   8   4 630.236 20.9386   2
   8  -3   4 638.622 31.1820   1
   4   4  -4 292.792 15.5104   1
  -8   4  -4 324.999 17.1633   1
  -4   8   4 276.997 9.71331   1
  -4   8   4 300.964 12.6736   2
  -4   8   4 304.244 11.7112   1
   8  -4   4 322.244 20.8573   1
  -4  -4   4 302.846 14.4429   2
   5   3  -4 878.006 32.4496   1
  -8   5  -4 889.757 34.1831   1
   8  -5   4 899.384 34.3564   2
  -3   8   4 894.304 29.9111   2
  -3   8   4 890.750 28.6827   1
  -5  -3   4 893.410 31.0907   2
   8  -5   4 919.755 40.0786   1
  -3   8   4 913.472 26.9767   1
   6   2  -4 45.5072 6.67507   1
  -8   6  -4 33.6423 6.75404   1
  -6  -2   4 13.9496 16.8768   4
   8  -6   4 48.0013 7.48364   2
   8  -6   4 21.3495 7.26732   1
  -2   8   4 38.5151 4.87922   1
  -6  -2   4 31.3040 4.98936   2
  -8   7  -4 274.785 16.3022   1
   8  -7   4 316.730 22.1216   1
   8  -7   4 322.296 17.1819   2
  -1   8   4 302.712 13.9938   1
  -8   8  -4 81.7185 9.97384   1
   8  -8   4 106.835 11.2506   2
   8  -8   4 120.629 16.1047   1
   0   8   4 121.986 8.74900   1
  -8   9  -4 106.885 11.3177   1
  -9   1   4 100.740 15.2591   1
   8  -9   4 88.6676 14.0297   1
   1   8   4 98.7816 9.73161   1
   8  -9   4 108.990 11.3602   2
  -8  10  -4 232.288 15.0335   1
   2   8   4 207.626 13.3124   1
   8 -10   4 227.192 23.0487   1
 -10   2   4 202.866 21.2310   1
   8 -10   4 211.119 13.9039   2
  -8  11  -4 26.9952 6.74779   1
   3   8   4 41.1149 7.34519   1
 -11   3   4 29.4733 8.80448   1
   8 -11   4 34.3989 6.48653   2
   8 -11   4 45.4954 11.2508   1
  -8  12  -4 9.61915 4.51188   1
 -12   4   4 19.5678 7.90156   1
   8 -12   4 16.2124 4.72955   2
   4   8   4 17.2100 5.45894   1
  -8  13  -4 30.5643 7.21831   1
   8 -13   4 50.9222 8.24580   2
   5   8   4 47.1090 8.20970   1
 -13   5   4 66.6838 12.8501   1
  -8  14  -4 8.19402 5.50402   1
 -14   6   4 16.0832 7.68570   1
   6   8   4 10.5797 5.45544   1
   8 -14   4 6.28993 3.80970   2
  -5  14  -4 -2.1935 3.88066   1
 -14   9   4 -0.3295 4.64799   1
   5 -14   4 6.90461 3.70143   2
   9   5   4 1.68984 4.80833   1
  -4  13  -4 -1.1273 3.47811   1
   4 -13   4 3.63634 3.66831   2
   9   4   4 1.57781 4.51125   1
 -13   9   4 1.71596 5.01543   1
  -3  12  -4 208.596 15.4301   1
 -12   9   4 197.022 14.9042   1
   3 -12   4 245.082 27.2987   1
   9   3   4 174.907 17.8554   1
   3 -12   4 230.667 13.5835   2
  -2  11  -4 74.4392 10.4025   1
   2 -11   4 103.118 10.2735   2
   9   2   4 70.5099 11.4151   1
   2 -11   4 95.5659 17.8421   1
 -11   9   4 86.3854 10.2790   1
  -1  10  -4 26.7809 6.41580   1
   1 -10   4 22.8743 9.41271   1
 -10   9   4 27.1440 5.62751   1
   1 -10   4 24.0153 5.16224   2
   9   1   4 32.7969 8.09568   1
   0   9  -4 607.289 27.3329   1
  -9   9   4 614.771 23.4089   1
   0  -9   4 612.280 24.8917   2
   9   0   4 653.769 31.3593   1
  -9   1  -4 782.509 33.6493   1
   1   8  -4 771.195 31.8367   1
  -1  -8   4 810.438 29.7111   2
  -8   9   4 777.006 26.3801   1
   9  -1   4 801.856 36.4373   1
   2   7  -4 391.040 19.9555   1
  -9   2  -4 392.104 21.1530   1
  -2  -7   4 401.014 18.0250   2
   9  -2   4 413.965 23.9523   1
  -7   9   4 392.932 12.5712   1
  -7   9   4 385.205 14.0146   1
  -9   3  -4 115.004 12.2342   1
   3   6  -4 114.001 11.3500   1
  -3  -6   4 115.091 10.0900   2
   9  -3   4 122.285 14.9118   1
  -9   4  -4 381.671 20.3356   1
   4   5  -4 413.922 19.6488   1
   9  -4   4 398.727 24.3756   1
  -4  -5   4 403.067 17.7831   2
  -5   9   4 394.678 14.8489   2
   5   4  -4 243.107 14.3610   1
  -9   5  -4 274.594 16.2134   1
  -4   9   4 270.429 11.6542   2
  -4   9   4 244.845 9.82620   1
  -5  -4   4 253.289 13.1002   2
   9  -5   4 255.605 19.3327   1
  -4   9   4 249.991 8.94687   1
   9  -5   4 264.357 15.6059   2
   3  -9  -4 303.165 83.4920   4
   6   3  -4 280.127 15.2719   1
  -9   6  -4 288.703 16.7677   1
  -3   9   4 288.023 11.7554   1
   9  -6   4 276.228 16.3485   2
   9  -6   4 297.014 21.0822   1
  -3   9   4 281.096 12.9116   2
   7   2  -4 80.6903 10.6848   1
  -9   7  -4 73.3129 9.46508   1
   9  -7   4 105.716 11.1570   2
  -2   9   4 85.3997 6.35843   1
   9  -7   4 98.4616 14.4155   1
  -9   8  -4 36.6090 7.24566   1
  -1   9   4 31.0342 4.86814   1
   9  -8   4 38.7291 7.17826   2
   9  -8   4 20.7324 7.68778   1
  -9   9  -4 128.067 13.0903   1
  -9   0   4 107.415 16.7896   1
   9  -9   4 135.721 17.8725   1
   0   9   4 139.412 9.42635   1
   9  -9   4 143.560 13.2866   2
  -9  10  -4 13.7520 4.79616   1
 -10   1   4 9.29917 6.73117   1
   1   9   4 17.0487 4.36426   1
   9 -10   4 13.1849 4.95794   2
   9 -10   4 5.06401 6.34871   1
  -9  11  -4 47.8506 8.34402   1
   9 -11   4 42.0125 7.66623   2
   9 -11   4 43.3072 10.8803   1
 -11   2   4 44.4644 11.4344   1
   2   9   4 60.5006 8.32946   1
  -9  12  -4 19.5850 6.25041   1
   3   9   4 13.1968 4.72609   1
   9 -12   4 10.6368 4.16683   2
 -12   3   4 3.82588 6.15406   1
  -9  13  -4 94.7626 12.6260   1
 -13   4   4 74.2657 14.6151   1
   4   9   4 111.905 12.3121   1
   9 -13   4 105.704 11.3680   2
  -9  14  -4 126.179 14.3343   1
   9 -14   4 144.196 13.1163   2
   5   9   4 104.173 12.4972   1
 -14   5   4 140.279 19.4162   1
  -4  14  -4 42.5074 8.95133   1
 -14  10   4 61.4028 11.1157   1
   4 -14   4 37.8041 6.78332   2
  10   4   4 39.0196 9.39470   1
  -3  13  -4 147.503 15.0587   1
 -13  10   4 150.090 15.3222   1
   3 -13   4 123.585 11.6179   2
  10   3   4 134.213 15.8941   1
  -2  12  -4 43.7903 8.74985   1
   2 -12   4 38.9820 14.3276   1
 -12  10   4 36.9222 7.08291   1
   2 -12   4 49.4157 7.19282   2
  10   2   4 41.7933 9.21463   1
  -1  11  -4 120.433 13.1197   1
   1 -11   4 98.6951 18.2207   1
 -11  10   4 80.3778 9.14712   1
   1 -11   4 97.1328 9.89940   2
  10   1   4 77.1809 11.9531   1
   0  10  -4 2.40110 3.85246   1
  10   0   4 -1.4676 3.83086   1
 -10  10   4 7.41781 3.11321   1
   0 -10   4 1.84685 3.04735   2
   1   9  -4 35.3148 7.56237   1
  10  -1   4 36.7343 8.34338   1
  -9  10   4 23.9711 3.93560   1
  -1  -9   4 27.2788 5.21757   2
   2   8  -4 92.1356 10.8631   1
 -10   2  -4 104.509 12.8312   1
  -8  10   4 98.9028 5.80852   1
  -2  -8   4 99.0817 9.53826   2
  10  -2   4 107.448 14.1169   1
   3   7  -4 28.2436 6.30008   1
 -10   3  -4 19.5907 6.59693   1
  -3  -7   4 25.2304 5.03212   2
  10  -3   4 38.6371 9.35030   1
 -10   4  -4 19.0964 6.02228   1
   4   6  -4 33.8125 6.60631   1
  10  -4   4 20.2739 7.11334   1
   5   5  -4 9.52075 4.04011   1
 -10   5  -4 6.39528 4.27958   1
  10  -5   4 10.0565 4.39972   2
  10  -5   4 15.9104 7.13204   1
   6   4  -4 181.770 12.2800   1
 -10   6  -4 177.435 13.3890   1
  10  -6   4 189.175 15.4602   2
  -4  10   4 185.631 7.74369   1
  10  -6   4 169.660 18.7375   1
  -4  10   4 166.036 9.83875   2
 -10   7  -4 20.5061 5.90821   1
   7   3  -4 33.5353 6.51585   1
   3 -10  -4 41.6419 44.8364   4
  10  -7   4 31.7846 8.79348   1
  -3  10   4 24.4606 4.20885   2
  -3  10   4 25.8948 3.56292   1
  10  -7   4 19.2457 5.61953   2
   2 -10  -4 0.68051 20.6455   4
 -10   8  -4 26.4974 6.47067   1
  10  -8   4 22.4949 5.88549   2
  -2  10   4 17.8656 3.56253   1
  10  -8   4 12.0998 6.60058   1
 -10   9  -4 2.66462 3.65207   1
  10  -9   4 9.08711 4.18022   2
  10  -9   4 -1.6631 4.65112   1
  -1  10   4 0.67913 2.30543   1
 -10  10  -4 58.8356 9.45186   1
  10 -10   4 77.3469 13.5300   1
  10 -10   4 71.0596 9.48631   2
 -10   0   4 70.7300 14.3434   1
   0  10   4 82.7230 8.51716   1
 -10  11  -4 195.153 16.9464   1
 -11   1   4 126.590 18.9028   1
   1  10   4 155.914 10.9373   1
  10 -11   4 159.758 19.1275   1
  10 -11   4 170.846 14.8730   2
 -10  12  -4 50.8369 9.26038   1
   2  10   4 42.6355 7.02504   1
  10 -12   4 34.6517 7.05585   2
 -12   2   4 36.9487 11.2350   1
 -10  13  -4 62.3437 10.4283   1
  10 -13   4 63.5710 8.98821   2
 -13   3   4 38.2374 11.7234   1
   3  10   4 70.2058 9.60048   1
 -10  14  -4 25.6607 7.67222   1
 -14   4   4 20.6630 9.49895   1
  10 -14   4 25.5341 6.24648   2
   4  10   4 24.7994 6.53050   1
  -2  13  -4 146.640 15.6290   1
   2 -13   4 142.920 12.4118   2
  11   2   4 119.328 15.9366   1
 -13  11   4 94.0709 11.5348   1
  -1  12  -4 19.4907 6.35854   1
 -12  11   4 9.47914 4.32108   1
  11   1   4 13.5376 6.57656   1
   1 -12   4 2.71209 3.83636   2
   0  11  -4 3.45530 4.24926   1
  11   0   4 2.13151 4.58974   1
   0 -11   4 6.50507 7.82422   1
   0 -11   4 0.37781 2.48671   2
 -11  11   4 7.51118 3.44000   1
   1  10  -4 23.0059 7.05618   1
  11  -1   4 26.0857 7.56156   1
  -1 -10   4 21.5823 5.22512   2
 -10  11   4 24.9237 4.50332   1
   2   9  -4 76.5859 10.2691   1
 -11   2  -4 73.7762 11.9078   1
  -9  11   4 72.3980 5.28982   1
  11  -2   4 63.1877 11.1466   1
   3   8  -4 9.93347 4.81393   1
 -11   3  -4 8.73750 4.98381   1
  -8  11   4 5.09111 1.56859   1
  11  -3   4 14.5161 6.19982   1
 -11   4  -4 42.1585 8.66684   1
   4   7  -4 31.2038 6.59687   1
  11  -4   4 42.4160 9.71063   1
   5   6  -4 217.767 14.6801   1
 -11   5  -4 230.378 16.4507   1
  11  -5   4 208.912 20.7149   1
 -11   6  -4 110.616 12.7417   1
   6   5  -4 94.9567 10.8258   1
  11  -6   4 119.161 12.6755   2
  11  -6   4 86.0755 13.4697   1
  -5  11   4 92.9108 4.30908   1
 -11   7  -4 216.780 15.6566   1
   7   4  -4 217.145 14.4260   1
  -4  11   4 227.183 9.22346   1
  11  -7   4 260.035 16.2633   2
  11  -7   4 230.846 22.3663   1
 -11   8  -4 31.9153 7.00675   1
  11  -8   4 28.7867 6.82701   2
  -3  11   4 33.0781 4.08386   1
  11  -8   4 24.1711 8.38685   1
 -11   9  -4 20.4130 5.99215   1
   2 -11  -4 0.68798 26.6724   4
  11  -9   4 17.3721 7.33941   1
  11  -9   4 9.01269 4.71918   2
  -2  11   4 9.60431 3.07259   1
 -11  10  -4 2.23909 4.13763   1
  11 -10   4 -0.3939 4.55888   1
  11 -10   4 2.50959 3.40052   2
  -1  11   4 5.77857 2.98638   1
 -11  11  -4 146.266 14.9821   1
   0  11   4 136.275 9.83890   1
 -11   0   4 140.650 19.9076   1
  11 -11   4 118.294 18.9334   1
  11 -11   4 145.621 13.9366   2
 -11  12  -4 42.5505 8.78641   1
 -12   1   4 66.4278 15.2656   1
   1  11   4 53.8411 7.52042   1
  11 -12   4 36.0319 7.30503   2
 -11  13  -4 121.299 14.1530   1
   2  11   4 105.400 11.1628   1
 -13   2   4 116.805 19.3372   1
  11 -13   4 124.665 13.0457   2
  -1  13  -4 30.2805 7.59993   1
 -13  12   4 32.2021 6.87681   1
  12   1   4 29.1033 8.49662   1
   0  12  -4 60.3485 10.1703   1
  12   0   4 52.1089 10.8022   1
 -12  12   4 50.5931 7.54575   1
   1  11  -4 6.80178 4.79509   1
  12  -1   4 5.87197 6.03362   1
 -11  12   4 1.55436 2.81260   1
   2  10  -4 9.04448 4.95528   1
  12  -2   4 6.08842 5.59513   1
 -10  12   4 2.86736 2.14447   1
   3   9  -4 157.910 15.1563   1
 -12   3  -4 127.853 15.6065   1
  -9  12   4 161.047 7.21733   1
  12  -3   4 151.218 17.4629   1
   4   8  -4 2.06968 3.42137   1
 -12   4  -4 5.73079 5.22389   1
  12  -4   4 3.12844 4.88581   1
 -12   5  -4 16.2311 6.39479   1
   5   7  -4 9.48553 4.80563   1
  12  -5   4 11.5521 5.98183   1
 -12   6  -4 65.5817 10.9141   1
   6   6  -4 64.1401 9.26714   1
  12  -6   4 35.5992 7.46195   2
  12  -6   4 57.2896 11.2786   1
   7   5  -4 4.20978 3.95612   1
 -12   7  -4 12.7073 5.33547   1
  12  -7   4 0.61328 4.94742   1
  -5  12   4 6.26551 1.74204   1
  12  -7   4 10.7295 5.13856   2
 -12   8  -4 32.5174 7.69291   1
  -4  12   4 32.2863 3.89639   1
  12  -8   4 34.5836 7.44686   2
  12  -8   4 21.9444 8.14196   1
 -12   9  -4 1.78940 3.98685   1
  12  -9   4 1.89786 4.59304   1
  12  -9   4 4.84850 3.93186   2
  -3  12   4 2.39228 2.03609   1
   2 -12  -4 18.3636 36.9168   4
 -12  10  -4 45.3073 8.99667   1
  12 -10   4 49.2194 8.58739   2
  12 -10   4 52.4173 11.8358   1
  -2  12   4 52.5986 6.00583   1
 -12  11  -4 54.6435 10.1306   1
  12 -11   4 60.6621 9.36160   2
  -1  12   4 56.7828 6.98973   1
 -12  12  -4 96.7928 12.6399   1
 -12   0   4 111.168 18.4737   1
  12 -12   4 84.7856 11.1950   2
   0  12   4 101.763 9.74894   1
 -12  13  -4 66.6875 11.0317   1
  12 -13   4 52.8300 8.92435   2
   1  12   4 68.4552 8.78876   1
 -13   1   4 53.3832 15.0219   1
   1  12  -4 39.8860 8.90833   1
 -12  13   4 38.9930 6.17318   1
  13  -1   4 42.6649 10.7019   1
   2  11  -4 93.2958 12.8566   1
  13  -2   4 100.466 14.9629   1
 -11  13   4 71.2091 7.13500   1
   3  10  -4 135.654 14.7887   1
  13  -3   4 138.880 16.7526   1
 -10  13   4 129.092 7.08798   1
   4   9  -4 46.1090 8.67260   1
 -13   4  -4 24.0500 7.79561   1
  13  -4   4 45.2828 10.3868   1
  -9  13   4 37.8817 3.46178   1
 -13   5  -4 26.8301 8.29830   1
   5   8  -4 31.0337 7.31613   1
  13  -5   4 32.7895 9.08152   1
 -13   6  -4 13.2747 6.44859   1
   6   7  -4 15.6933 5.90077   1
  13  -6   4 29.9408 8.78646   1
   7   6  -4 59.2895 9.76748   1
 -13   7  -4 56.7066 10.7653   1
  13  -7   4 55.3910 9.53622   2
  -6  13   4 64.0595 3.80133   1
  13  -7   4 51.3542 11.2103   1
 -13   8  -4 70.6982 11.8855   1
  -5  13   4 67.8866 4.70348   1
  13  -8   4 83.7359 13.5170   1
  13  -8   4 59.5866 9.67337   2
 -13   9  -4 48.2473 9.37310   1
  13  -9   4 33.8376 9.44451   1
  -4  13   4 43.8712 4.89709   1
  13  -9   4 55.1507 9.45072   2
 -13  10  -4 18.5835 6.45775   1
  -3  13   4 14.2075 3.71323   1
  13 -10   4 12.9639 5.29411   2
 -13  11  -4 74.0683 11.7013   1
  -2  13   4 83.2867 7.97886   1
  13 -11   4 56.8724 9.56982   2
 -13  12  -4 37.2547 8.64733   1
  -1  13   4 39.5152 6.03734   1
  13 -12   4 27.1045 7.20094   2
   4  10  -4 7.48253 5.42382   1
  14  -4   4 5.61183 6.12592   1
 -10  14   4 5.99636 2.08511   1
 -14   5  -4 35.4368 9.51152   1
   5   9  -4 40.7994 8.71250   1
  14  -5   4 34.8110 10.0430   1
 -14   6  -4 17.3655 7.09538   1
   6   8  -4 9.71835 5.35453   1
  14  -6   4 20.6906 7.49087   1
 -14   7  -4 225.914 21.3104   1
   7   7  -4 249.580 17.5420   1
  14  -7   4 258.876 24.0808   1
  14  -7   4 236.506 19.8812   2
  -7  14   4 251.577 9.21806   1
 -14   8  -4 55.3522 10.9132   1
  14  -8   4 62.3540 10.2609   2
  14  -8   4 63.2504 12.3555   1
  -6  14   4 68.5629 4.70241   1
 -14   9  -4 79.8853 12.2882   1
  -5  14   4 96.4304 6.13185   1
  14  -9   4 103.021 12.7399   2
 -14  10  -4 88.3232 13.1044   1
  -4  14   4 91.5828 7.45771   1
  14 -10   4 76.1334 11.1130   2
   0   0   5 -5.4472 2.74675   1
   0   0   5 -1.1451 2.01825   2
   0   1  -5 856.442 29.7867   1
   1   0   5 893.173 32.9046   2
   1   0   5 870.402 38.3861   1
  -1   1   5 847.339 31.8983   2
   0  -1   5 850.401 39.0840   1
  -1   1   5 859.715 37.6404   1
   0  -1   5 875.696 32.7327   2
  -1   1  -5 12.0689 3.53214   1
  -1   0   5 12.1391 3.94704   2
   0   1   5 6.77745 5.03093   1
   1  -1   5 15.5416 7.05255   1
   0   1   5 15.2625 4.33843   2
   1  -1   5 17.4706 4.78918   2
  -1   2  -5 176.040 10.4555   1
   1  -2   5 194.192 12.6714   2
  -2   1   5 177.422 11.5613   2
   1   1   5 183.054 12.0938   2
   1  -2   5 177.266 19.8173   1
   1   1   5 169.347 16.6951   1
  -1   3  -5 177.525 10.9847   1
   2   1   5 211.131 19.1446   1
   1  -3   5 170.379 19.1183   1
  -3   2   5 195.043 11.6690   2
   2   1   5 176.973 12.0965   2
   1  -3   5 199.212 12.8992   2
   0   2  -5 227.842 12.1240   1
   0  -2   5 219.526 13.7419   2
   2   0   5 247.174 21.7726   1
  -2   2   5 260.743 13.8220   2
   0  -2   5 277.631 24.2965   1
   2   0   5 237.773 14.2034   2
  -2   1  -5 33.6919 5.33862   1
  -1   2   5 26.2103 5.25481   2
  -1  -1   5 26.0905 5.39683   2
   2  -1   5 36.9293 6.51078   2
   2  -1   5 18.3458 6.80184   1
  -1   2   5 28.3458 7.13109   1
  -2   2  -5 107.484 9.43882   1
   2  -2   5 81.5367 9.90570   2
   0   2   5 84.8177 9.20525   2
  -2   0   5 106.103 10.0235   2
   0   2   5 91.9545 12.1169   1
   2  -2   5 72.0232 12.5619   1
  -2   3  -5 84.6460 8.65959   1
  -3   1   5 104.528 9.58692   2
   2  -3   5 87.6318 10.2402   2
   1   2   5 89.8521 9.73782   2
   2  -3   5 87.2458 14.3141   1
   1   2   5 84.7532 11.7843   1
  -2   4  -5 672.105 27.0348   1
  -4   2   5 712.774 26.7923   2
   2  -4   5 689.216 36.8122   1
   2   2   5 721.170 28.6801   2
   2   2   5 740.556 32.7059   1
   2  -4   5 740.994 29.6185   2
  -2   5  -5 64.0694 8.31000   1
   3   2   5 87.5963 11.9705   1
   2  -5   5 78.2880 13.9814   1
   2  -5   5 76.5397 9.64806   2
  -5   3   5 72.8029 7.57269   2
   3   2   5 69.4663 8.76569   2
  -1   4  -5 1119.07 39.6449   1
   1  -4   5 1122.49 50.7265   1
  -4   3   5 1173.23 38.9186   2
   3   1   5 1194.58 46.6914   1
   1  -4   5 1133.77 41.2946   2
   3   1   5 1208.60 41.8760   2
   0   3  -5 720.021 27.4855   1
   3   0   5 807.213 35.4143   1
   0  -3   5 642.198 35.7099   1
   3   0   5 750.442 29.8533   2
   0  -3   5 766.805 29.6603   2
  -3   3   5 736.381 27.6895   2
   1   2  -5 278.742 13.7237   1
  -3   1  -5 248.060 14.8305   1
  -2   3   5 284.423 14.6611   2
   3  -1   5 299.669 16.1787   2
  -1  -2   5 265.483 14.8899   2
   3  -1   5 283.240 19.9379   1
  -3   2  -5 21.6168 4.54921   1
  -2  -1   5 12.5019 4.06101   2
   3  -2   5 15.9319 6.30736   1
  -1   3   5 16.3125 4.49111   2
   3  -2   5 18.4776 5.21006   2
  -1   3   5 13.9160 5.45305   1
  -3   3  -5 89.9979 9.10779   1
   0   3   5 79.7806 10.9109   1
   3  -3   5 81.3217 9.95565   2
   3  -3   5 85.5189 13.8641   1
  -3   0   5 96.8455 9.50223   2
   0   3   5 82.3055 8.98111   2
  -3   4  -5 73.4680 8.71299   1
   3  -4   5 79.6653 9.77749   2
   1   3   5 84.0856 9.43996   2
   1   3   5 67.0524 10.1173   1
  -4   1   5 106.053 9.54261   2
   3  -4   5 94.8264 15.0704   1
  -3   5  -5 58.3927 7.58051   1
   2   3   5 60.2651 8.18400   2
   2   3   5 55.5980 9.27360   1
  -5   2   5 69.6638 7.54169   2
   3  -5   5 68.4720 9.17687   2
   3  -5   5 48.1495 11.4307   1
  -3   6  -5 100.406 10.6437   1
  -6   3   5 92.0913 8.34409   2
   3   3   5 104.251 11.0100   2
   3   3   5 99.2035 12.5915   1
   3  -6   5 80.8458 14.6240   1
   3  -6   5 84.8224 10.2660   2
  -3   7  -5 141.826 12.9583   1
   3  -7   5 154.573 21.0116   1
  -7   4   5 149.551 8.98987   2
   3  -7   5 171.749 14.8310   2
   4   3   5 137.664 15.4925   1
  -2   6  -5 36.1549 6.46047   1
   4   2   5 44.1590 7.74766   2
   2  -6   5 40.1255 11.4684   1
  -6   4   5 46.1273 5.67051   2
   4   2   5 32.2496 7.90030   1
   2  -6   5 44.0944 7.34373   2
  -1   5  -5 337.082 16.8459   1
   4   1   5 303.404 17.0579   2
   1  -5   5 272.409 26.2947   1
   1  -5   5 298.674 16.7076   2
   4   1   5 333.103 20.8446   1
  -5   4   5 301.683 14.5237   2
   0   4  -5 150.954 10.6373   1
  -4   4   5 156.497 9.95001   2
   4   0   5 131.599 15.5583   1
   4   0   5 168.522 14.1440   2
   0  -4   5 164.891 13.6455   2
   1   3  -5 595.997 23.8690   1
   4  -1   5 622.462 26.3161   2
   4  -1   5 632.682 31.5044   1
  -1  -3   5 575.674 24.8717   2
  -3   4   5 579.641 23.4262   2
  -4   2  -5 1.58503 2.48860   1
   2  -4  -5 39.4813 33.4051   4
   2   2  -5 -0.8503 2.52060   1
  -2  -2   5 2.89096 2.76763   2
   4  -2   5 -0.3693 2.45159   2
  -2   4   5 5.87347 3.79341   1
  -2   4   5 3.55668 2.82929   2
   4  -2   5 -1.1866 4.37440   1
  -4   3  -5 35.8500 6.32823   1
   4  -3   5 37.8015 9.46924   1
   4  -3   5 33.3060 6.58539   2
  -1   4   5 28.0172 5.51644   2
  -1   4   5 36.0849 7.38445   1
  -3  -1   5 36.3442 6.02142   2
  -4   4  -5 523.512 22.0029   1
   0   4   5 531.327 24.5665   1
   4  -4   5 490.400 29.2946   1
   0   4   5 495.339 21.6217   2
  -4   0   5 441.101 20.2769   2
   4  -4   5 489.517 23.2167   2
  -4   5  -5 100.556 10.6517   1
   4  -5   5 109.201 11.6355   2
   1   4   5 91.8357 9.80704   2
   4  -5   5 104.478 15.6667   1
   1   4   5 97.7318 11.7586   1
  -5   1   5 104.837 9.38117   2
  -4   6  -5 25.1298 5.49966   1
   4  -6   5 9.54713 6.95855   1
  -6   2   5 13.9012 3.66348   2
   2   4   5 23.8328 5.55048   2
   4  -6   5 20.0443 5.42701   2
   2   4   5 15.7856 5.40171   1
  -4   7  -5 21.3760 5.94572   1
   4  -7   5 14.5179 4.89044   2
   3   4   5 23.3791 6.33940   1
   4  -7   5 8.05283 7.84458   1
  -7   3   5 20.8709 4.16517   2
  -4   8  -5 34.8547 7.13347   1
   4  -8   5 35.5572 12.0747   1
   4  -8   5 39.7361 7.57126   2
   4   4   5 44.1564 8.73050   1
  -8   4   5 42.3849 5.45299   2
  -4   9  -5 18.2397 5.57699   1
   5   4   5 19.5810 6.41736   1
   4  -9   5 22.7388 9.88464   1
   4  -9   5 15.2256 4.96828   2
  -9   5   5 17.0231 7.01455   1
  -3   8  -5 221.492 15.3185   1
  -8   5   5 258.398 11.7730   2
   3  -8   5 247.322 15.4982   2
   3  -8   5 270.450 27.3987   1
   5   3   5 273.724 18.6140   1
  -2   7  -5 31.1056 6.33143   1
   2  -7   5 37.6632 11.6899   1
  -7   5   5 41.5190 5.17455   2
   5   2   5 45.5122 9.40352   1
   2  -7   5 47.4508 7.66811   2
  -1   6  -5 115.669 11.6231   1
   5   1   5 106.904 13.7448   1
   1  -6   5 97.7796 16.8411   1
   1  -6   5 105.513 11.1175   2
  -6   5   5 116.153 7.77922   2
   0   5  -5 114.162 10.9622   1
   5   0   5 104.248 14.3047   1
  -5   5   5 83.7761 7.89170   2
   5   0   5 89.1473 10.3972   2
   0  -5   5 92.3782 10.1144   2
   1   4  -5 120.463 10.7263   1
   5  -1   5 124.896 12.2704   2
  -4   5   5 123.201 10.1112   2
  -1  -4   5 118.425 11.3345   2
   5  -1   5 119.630 15.2674   1
  -5   2  -5 113.657 10.7828   1
   2   3  -5 121.879 10.5871   1
  -2  -3   5 108.575 10.5079   2
   5  -2   5 103.038 11.4976   2
  -3   5   5 118.481 10.1467   2
   5  -2   5 139.284 16.5011   1
  -5   3  -5 48.3886 7.23909   1
   2  -5  -5 39.2848 35.6756   4
  -3  -2   5 47.8590 6.94720   2
  -2   5   5 56.3006 8.47974   1
  -2   5   5 59.3607 7.34221   2
   5  -3   5 63.0676 8.75893   2
   5  -3   5 71.3325 12.8015   1
  -5   4  -5 199.745 12.9734   1
  -1   5   5 223.500 12.8931   2
  -4  -1   5 239.779 13.0089   2
   5  -4   5 238.861 22.6098   1
   5  -4   5 201.125 13.9335   2
  -1   5   5 212.895 14.2499   1
  -5   5  -5 105.352 10.7097   1
   5  -5   5 87.6526 14.5817   1
   0   5   5 99.7206 11.1759   1
   0   5   5 107.294 10.2141   2
   5  -5   5 94.6989 11.3194   2
  -5   0   5 105.949 9.43884   2
  -5   6  -5 207.767 13.6038   1
   1   5   5 243.348 14.0380   2
   5  -6   5 236.426 23.7870   1
   5  -6   5 220.500 14.7328   2
   1   5   5 219.938 14.7804   1
  -6   1   5 214.770 11.8938   2
  -5   7  -5 3.99243 3.57803   1
   2   5   5 5.30915 3.86522   1
  -7   2   5 0.62527 2.28935   2
   5  -7   5 1.56096 5.92267   1
   5  -7   5 -2.8853 1.93469   2
  -5   8  -5 376.132 20.1547   1
   5  -8   5 371.324 20.4234   2
   3   5   5 386.531 21.4231   1
   5  -8   5 429.619 29.2883   1
  -8   3   5 371.750 15.9486   2
  -5   9  -5 14.3540 5.51480   1
   5  -9   5 32.8940 10.2875   1
   5  -9   5 23.9014 6.06523   2
   4   5   5 33.4839 7.42319   1
  -5  10  -5 6.25956 4.67739   1
   5 -10   5 4.09384 3.54035   2
   5 -10   5 1.60549 6.73703   1
 -10   5   5 11.2187 6.31184   1
   5   5   5 10.5664 5.53174   1
  -5  11  -5 39.5551 8.06915   1
   5 -11   5 34.0867 11.6723   1
   5 -11   5 29.1454 6.72698   2
 -11   6   5 24.8944 8.43455   1
   6   5   5 18.6213 6.98701   1
  -4  10  -5 23.1367 6.42372   1
   6   4   5 45.7397 9.77089   1
   4 -10   5 37.9758 7.13490   2
   4 -10   5 28.5451 10.3385   1
 -10   6   5 46.4599 10.3122   1
  -3   9  -5 208.743 14.7752   1
   3  -9   5 237.937 26.6876   1
   6   3   5 186.593 18.1345   1
   3  -9   5 200.441 13.9391   2
  -9   6   5 226.093 20.0658   1
  -2   8  -5 214.630 14.6864   1
   2  -8   5 190.064 24.1568   1
   2  -8   5 226.891 14.5669   2
   6   2   5 213.863 19.7977   1
  -8   6   5 226.343 10.4443   2
  -1   7  -5 89.3715 10.2666   1
   1  -7   5 103.009 11.1652   2
  -7   6   5 79.7211 7.06058   2
   6   1   5 63.1703 10.9234   1
   1  -7   5 101.545 17.4228   1
   0   6  -5 79.3185 9.78283   1
   6   0   5 64.2378 9.29533   2
  -6   6   5 66.7261 6.79925   2
   6   0   5 73.5766 11.9911   1
   0  -6   5 71.5072 8.97460   2
   1   5  -5 15.1969 4.62231   1
   6  -1   5 14.3890 6.54990   1
  -1  -5   5 18.9933 5.13892   2
  -5   6   5 15.6614 3.69194   2
   6  -1   5 17.8063 5.28650   2
   2   4  -5 461.510 20.8457   1
   6  -2   5 459.333 22.6421   2
  -4   6   5 472.334 19.3117   2
   6  -2   5 474.840 27.5282   1
  -2  -4   5 465.315 21.0297   2
  -6   3  -5 6.03321 3.57276   1
  -3  -3   5 11.7694 3.94372   2
  -3   6   5 14.1897 4.47038   1
   6  -3   5 14.1672 7.20473   1
   6  -3   5 9.49741 4.31713   2
  -3   6   5 7.26900 3.00131   2
  -6   4  -5 71.1927 9.17291   1
   2  -6  -5 23.6141 30.9443   4
  -2   6   5 62.0560 8.31961   1
  -2   6   5 54.8042 7.00022   2
   6  -4   5 44.8533 7.84598   2
  -4  -2   5 50.7255 7.08042   2
   6  -4   5 62.1951 11.6188   1
  -6   5  -5 12.1167 4.58717   1
  -5  -1   5 10.5450 3.63657   2
  -1   6   5 21.2392 4.84546   2
  -1   6   5 15.2740 4.81973   1
   6  -5   5 8.50863 4.16253   2
   6  -5   5 13.1879 6.75744   1
  -6   6  -5 5.53392 3.79847   1
   6  -6   5 9.51325 4.08652   2
   0   6   5 9.13930 3.92117   2
   6  -6   5 8.02239 5.94738   1
  -6   0   5 2.94626 2.34704   2
   0   6   5 7.67699 4.18319   1
  -6   7  -5 85.8982 10.3680   1
  -7   1   5 98.6633 8.80217   2
   1   6   5 80.5409 10.2676   1
   6  -7   5 66.1298 13.1312   1
   6  -7   5 88.6222 10.9288   2
  -6   8  -5 265.776 16.3975   1
   6  -8   5 247.129 16.2714   2
   6  -8   5 252.133 25.8705   1
   2   6   5 285.686 17.0687   1
  -8   2   5 259.278 12.8784   2
  -6   9  -5 57.5238 9.43523   1
   6  -9   5 69.8652 14.2269   1
   3   6   5 49.0353 9.08239   1
   6  -9   5 58.8730 9.21716   2
  -6  10  -5 72.2846 10.5503   1
   6 -10   5 69.1572 10.0103   2
 -10   4   5 68.1702 12.4671   1
   4   6   5 75.0770 10.6802   1
   6 -10   5 54.4313 13.6860   1
  -6  11  -5 171.363 16.5051   1
   6 -11   5 220.567 26.0240   1
   6 -11   5 221.826 15.1688   2
 -11   5   5 221.398 22.8119   1
   5   6   5 226.447 16.6530   1
  -6  12  -5 78.1363 11.4575   1
   6 -12   5 47.1872 8.36241   2
   6 -12   5 94.5262 17.8723   1
 -12   6   5 39.8801 10.7354   1
   6   6   5 60.2619 10.3615   1
  -6  13  -5 4.75680 4.78409   1
   6 -13   5 7.52604 4.55848   2
 -13   7   5 4.48910 7.30356   1
   7   6   5 10.0910 6.29331   1
  -5  12  -5 145.105 15.7074   1
 -12   7   5 145.358 18.4851   1
   7   5   5 149.835 16.3709   1
   5 -12   5 148.011 22.5945   1
   5 -12   5 176.572 15.1697   2
  -4  11  -5 15.2177 6.21595   1
   4 -11   5 33.9126 6.96332   2
 -11   7   5 21.2127 7.75752   1
   4 -11   5 7.57892 9.07469   1
   7   4   5 30.7427 8.46889   1
  -3  10  -5 117.959 12.9512   1
   7   3   5 112.063 14.4619   1
 -10   7   5 101.744 13.3927   1
   3 -10   5 121.823 20.4436   1
   3 -10   5 128.131 12.8504   2
  -2   9  -5 280.341 17.3521   1
   2  -9   5 279.109 16.1813   2
   2  -9   5 253.462 28.3275   1
  -9   7   5 239.198 16.8823   1
   7   2   5 278.522 19.8980   1
  -1   8  -5 180.469 13.4868   1
   1  -8   5 153.728 21.7399   1
   1  -8   5 168.715 14.2942   2
   7   1   5 216.330 20.6895   1
   0   7  -5 140.298 13.2607   1
  -7   7   5 153.389 8.30039   2
   7   0   5 118.594 15.2509   1
   0  -7   5 146.613 12.9005   2
   1   6  -5 89.7272 10.2714   1
   7  -1   5 90.9041 11.4573   2
   7  -1   5 95.2567 14.0746   1
  -6   7   5 69.4434 6.83703   2
  -1  -6   5 65.4540 8.50981   2
   2   5  -5 5.27521 3.33763   1
   7  -2   5 13.1179 6.66685   1
  -5   7   5 5.55596 2.78422   2
   7  -2   5 7.81931 3.89002   2
  -2  -5   5 19.5508 4.85847   2
  -7   3  -5 210.806 13.8860   1
   3   4  -5 208.233 14.3608   1
   7  -3   5 220.258 21.8754   1
   7  -3   5 203.230 16.7185   2
  -4   7   5 177.929 12.0108   1
  -4   7   5 222.175 11.7256   2
  -3  -4   5 206.213 12.7032   2
  -7   4  -5 236.550 14.9285   1
  -3   7   5 215.890 13.2458   1
   7  -4   5 294.139 21.5747   1
   7  -4   5 211.221 17.5839   2
  -3   7   5 244.711 12.9649   2
  -4  -3   5 249.258 13.8859   2
   2  -7  -5 53.3243 45.2627   4
  -7   5  -5 29.0178 5.86699   1
   7  -5   5 33.7129 9.45197   1
   7  -5   5 30.7923 6.95851   2
  -2   7   5 40.7592 6.13480   2
  -2   7   5 35.7365 6.12087   1
  -5  -2   5 41.3301 6.26878   2
  -7   6  -5 27.7903 6.39176   1
   7  -6   5 41.5284 7.86840   2
   7  -6   5 10.0571 6.54513   1
  -1   7   5 28.1701 5.58727   2
  -6  -1   5 24.8788 4.93736   2
  -1   7   5 31.7729 6.03789   1
  -7   7  -5 207.043 14.3135   1
   0   7   5 216.668 13.3217   2
   7  -7   5 210.814 17.5029   2
  -7   0   5 196.463 11.4349   2
   7  -7   5 197.336 22.4520   1
   0   7   5 211.014 13.5912   1
  -7   8  -5 62.7500 9.50556   1
   7  -8   5 57.7890 12.9010   1
   7  -8   5 68.2208 10.0413   2
   1   7   5 61.2329 8.76764   1
  -7   9  -5 38.2974 7.90263   1
   7  -9   5 26.4504 6.47209   2
   2   7   5 24.0286 5.95839   1
   7  -9   5 44.4298 11.8214   1
  -7  10  -5 78.0171 10.8752   1
   3   7   5 59.9765 9.31301   1
   7 -10   5 67.7346 9.77497   2
   7 -10   5 61.8751 13.8570   1
  -7  11  -5 36.0958 8.28295   1
   7 -11   5 7.04205 7.51275   1
 -11   4   5 41.3642 11.2950   1
   4   7   5 34.0976 7.33224   1
   7 -11   5 44.6256 8.31465   2
  -7  12  -5 194.533 17.9234   1
   7 -12   5 138.200 21.2692   1
 -12   5   5 211.703 23.4548   1
   7 -12   5 193.875 16.6542   2
   5   7   5 197.581 18.2293   1
  -7  13  -5 13.1021 6.39711   1
   6   7   5 11.1491 5.43296   1
   7 -13   5 9.10571 4.51841   2
 -13   6   5 14.4617 8.59219   1
  -4  12  -5 15.5300 6.40830   1
 -12   8   5 12.7162 6.69875   1
   8   4   5 8.67273 5.82321   1
   4 -12   5 17.2585 5.62659   2
   4 -12   5 12.5989 10.0739   1
  -3  11  -5 113.157 13.4155   1
   8   3   5 151.545 17.1492   1
   3 -11   5 165.914 23.5289   1
 -11   8   5 113.048 14.6118   1
   3 -11   5 152.237 13.9215   2
  -2  10  -5 6.84245 4.53533   1
   2 -10   5 5.67319 3.74806   2
   2 -10   5 2.33038 7.74774   1
   8   2   5 6.12875 5.20317   1
 -10   8   5 6.52268 4.75885   1
  -1   9  -5 30.8027 7.28883   1
   8   1   5 50.9179 10.4236   1
   1  -9   5 26.9128 6.08206   2
  -9   8   5 21.7446 6.41158   1
   1  -9   5 14.3578 9.45261   1
   0   8  -5 57.5001 9.05144   1
   0  -8   5 44.9965 13.9199   1
   8   0   5 57.3197 11.2383   1
   0  -8   5 48.9608 7.95541   2
   1   7  -5 87.0202 10.8058   1
   8  -1   5 57.5626 11.3158   1
  -1  -7   5 55.1474 7.77042   2
   2   6  -5 114.391 11.7439   1
   8  -2   5 112.439 12.6388   2
  -2  -6   5 116.129 11.0736   2
   8  -2   5 92.1550 14.4739   1
   3   5  -5 196.807 13.2120   1
   8  -3   5 208.763 16.9876   2
  -5   8   5 208.576 10.8789   2
   8  -3   5 194.658 20.6912   1
  -3  -5   5 192.551 12.3525   2
  -8   4  -5 27.6462 6.73185   1
  -4   8   5 40.5273 5.79528   2
  -4   8   5 42.4933 6.18875   1
  -4  -4   5 45.5830 6.93099   2
   8  -4   5 27.1912 8.41020   1
   8  -4   5 38.2991 7.44490   2
  -8   5  -5 294.045 17.5065   1
   8  -5   5 270.836 17.4380   2
  -3   8   5 288.023 14.5818   1
  -3   8   5 322.799 15.1121   2
   8  -5   5 332.378 23.7854   1
  -5  -3   5 304.861 15.4139   2
  -8   6  -5 505.172 24.3846   1
  -2   8   5 522.421 21.7463   2
   8  -6   5 532.080 25.5088   2
  -2   8   5 507.553 21.3511   1
   8  -6   5 535.316 31.3950   1
  -6  -2   5 500.282 21.3526   2
  -8   7  -5 101.308 12.0233   1
  -1   8   5 117.129 10.7730   1
  -1   8   5 126.686 11.0261   2
   8  -7   5 131.826 13.7407   2
   8  -7   5 96.8209 15.5679   1
  -7  -1   5 116.795 9.99308   2
  -8   8  -5 46.2003 7.95942   1
   0   8   5 43.8153 6.92866   1
   8  -8   5 15.7264 8.30014   1
   8  -8   5 43.3885 7.87610   2
  -8   9  -5 68.4260 10.1572   1
   8  -9   5 34.5740 10.9612   1
   1   8   5 49.6374 7.82293   1
   8  -9   5 29.5700 7.01421   2
  -8  10  -5 8.45548 4.87993   1
   8 -10   5 8.73386 4.97219   2
   2   8   5 4.85446 3.94494   1
   8 -10   5 9.17829 7.67806   1
  -8  11  -5 81.6732 11.4671   1
 -11   3   5 89.0560 15.8692   1
   8 -11   5 81.9601 15.5455   1
   8 -11   5 69.9680 10.0710   2
   3   8   5 62.2986 9.48020   1
  -8  12  -5 35.7629 8.16529   1
   8 -12   5 50.2445 18.5129   1
   8 -12   5 39.8274 8.05896   2
   4   8   5 54.8140 9.43624   1
 -12   4   5 18.4424 9.52875   1
  -3  12  -5 84.9022 12.2428   1
   3 -12   5 88.7874 10.3703   2
   9   3   5 94.8122 13.8331   1
   3 -12   5 68.4148 17.1639   1
 -12   9   5 70.4775 11.6726   1
  -2  11  -5 41.3251 8.60029   1
   2 -11   5 67.8494 16.8698   1
 -11   9   5 67.1584 10.3504   1
   2 -11   5 71.9488 9.39980   2
   9   2   5 63.2740 11.6720   1
  -1  10  -5 85.7774 11.5073   1
   1 -10   5 73.9488 9.37060   2
 -10   9   5 94.0550 11.5098   1
   1 -10   5 89.5838 17.4633   1
   9   1   5 67.3962 11.9934   1
   0   9  -5 2.43257 3.55457   1
   0  -9   5 6.69874 7.75042   1
   0  -9   5 9.07604 4.19438   2
   9   0   5 14.0504 7.44762   1
  -9   9   5 7.18361 4.29743   1
   1   8  -5 137.085 13.4951   1
   9  -1   5 136.286 16.7337   1
  -1  -8   5 139.096 12.5803   2
   2   7  -5 20.6968 5.86766   1
  -2  -7   5 19.3143 5.26105   2
   9  -2   5 24.5133 8.04483   1
   3   6  -5 156.480 14.1920   1
   9  -3   5 142.745 18.2280   1
   9  -3   5 145.803 14.8865   2
  -3  -6   5 156.637 12.9248   2
  -9   4  -5 400.283 22.3012   1
  -5   9   5 390.101 16.5023   1
   9  -4   5 408.055 22.3282   2
   9  -4   5 423.017 27.1510   1
  -4  -5   5 427.412 19.5942   2
  -9   5  -5 48.0247 8.33298   1
   9  -5   5 24.5981 8.38132   1
   9  -5   5 21.2476 6.20211   2
  -5  -4   5 29.5465 5.92321   2
  -4   9   5 39.5008 5.56433   1
  -9   6  -5 288.792 18.0761   1
   9  -6   5 340.543 24.5753   1
  -6  -3   5 300.925 15.4767   2
  -3   9   5 306.208 15.0242   2
  -3   9   5 295.357 14.0192   1
   9  -6   5 329.820 19.6120   2
  -9   7  -5 222.693 15.6207   1
   9  -7   5 235.089 23.8556   1
   9  -7   5 221.473 18.4750   2
  -2   9   5 220.079 12.3199   1
  -2   9   5 227.823 13.1134   2
  -9   8  -5 79.8442 11.1113   1
  -1   9   5 84.3255 9.52395   2
  -1   9   5 101.597 9.63957   1
   9  -8   5 104.052 16.3597   1
   9  -8   5 100.572 12.3778   2
  -9   9  -5 233.556 16.4103   1
   9  -9   5 209.743 23.3916   1
   0   9   5 260.780 14.5526   1
   9  -9   5 225.691 19.0030   2
  -9  10  -5 255.216 17.8094   1
   9 -10   5 272.885 27.7747   1
   9 -10   5 257.423 17.4370   2
   1   9   5 239.206 14.8988   1
  -9  11  -5 2.73849 4.57740   1
   2   9   5 2.24527 3.52341   1
   9 -11   5 1.40147 3.51236   2
   9 -11   5 8.56286 7.53314   1
  -9  12  -5 94.5257 12.8036   1
   3   9   5 95.6077 11.2419   1
   9 -12   5 75.2807 10.8942   2
 -12   3   5 75.5945 14.9492   1
  -2  12  -5 113.534 14.0058   1
  10   2   5 75.7996 13.0958   1
 -12  10   5 107.647 13.4705   1
   2 -12   5 102.424 11.5024   2
   2 -12   5 80.7023 20.0619   1
  -1  11  -5 58.6977 9.90367   1
 -11  10   5 76.3790 10.6450   1
  10   1   5 77.1222 13.0770   1
   1 -11   5 79.0693 9.75251   2
   1 -11   5 60.4415 15.6416   1
   0  10  -5 57.8896 9.70447   1
 -10  10   5 74.5833 9.61329   1
   0 -10   5 67.5005 9.02298   2
  10   0   5 82.1360 13.9565   1
   0 -10   5 63.5582 15.9593   1
   1   9  -5 133.775 14.1724   1
  -1  -9   5 162.981 13.6715   2
  -9  10   5 151.862 10.8764   1
  10  -1   5 186.804 20.4617   1
   2   8  -5 37.3856 7.53590   1
  -2  -8   5 19.0816 5.00755   2
  10  -2   5 26.2815 9.04418   1
   3   7  -5 75.2783 9.99654   1
  10  -3   5 82.4296 11.2710   2
  -3  -7   5 94.3114 10.2106   2
  10  -3   5 105.648 16.0321   1
  10  -4   5 73.1826 10.7299   2
  -6  10   5 82.2096 5.81605   1
  -4  -6   5 88.7351 9.68106   2
  10  -4   5 58.6847 12.5567   1
 -10   5  -5 232.802 16.9963   1
  10  -5   5 238.407 16.6202   2
  -5  -5   5 256.223 14.3057   2
  -5  10   5 237.328 10.5885   1
  10  -5   5 254.179 24.7720   1
 -10   6  -5 69.0925 10.7398   1
  10  -6   5 71.9194 10.4668   2
  10  -6   5 71.9081 13.7653   1
  -4  10   5 68.4498 6.53040   1
 -10   7  -5 25.0290 6.79609   1
  -3  10   5 28.9848 4.56848   1
  10  -7   5 22.7314 6.36744   2
  10  -7   5 36.0341 10.0580   1
 -10   8  -5 118.808 13.4958   1
  10  -8   5 108.445 16.2238   1
  -2  10   5 109.059 9.38823   1
  10  -8   5 121.976 13.7410   2
 -10   9  -5 148.784 15.3064   1
  10  -9   5 165.391 16.0863   2
  10  -9   5 156.564 20.7998   1
  -1  10   5 142.417 10.0594   1
 -10  10  -5 115.550 13.7620   1
  10 -10   5 143.983 15.2183   2
   0  10   5 131.390 11.6000   1
  10 -10   5 118.907 18.3072   1
 -10  11  -5 25.4292 7.38043   1
  10 -11   5 27.5033 6.96229   2
   1  10   5 31.6058 6.20918   1
  10 -11   5 11.3085 8.45614   1
 -10  12  -5 100.251 13.6934   1
   2  10   5 100.522 11.2547   1
  10 -12   5 110.442 13.1889   2
   0  11  -5 57.1938 10.0513   1
 -11  11   5 39.4040 7.41292   1
   0 -11   5 61.9815 8.84207   2
   0 -11   5 37.0585 13.3756   1
  11   0   5 47.3888 11.1128   1
   1  10  -5 141.891 14.9637   1
 -10  11   5 105.557 10.4171   1
  -1 -10   5 134.868 12.5683   2
  11  -1   5 106.640 15.6673   1
   2   9  -5 7.98677 4.40661   1
  11  -2   5 20.7911 7.74152   1
  -2  -9   5 16.3522 4.97905   2
   3   8  -5 75.3118 11.0444   1
  -3  -8   5 55.5806 8.11053   2
  11  -3   5 54.7723 11.6980   1
  11  -4   5 12.4066 6.68771   1
  11  -4   5 16.7926 5.96096   2
  -4  -7   5 10.4786 4.51375   2
  11  -5   5 107.502 13.2489   2
  11  -5   5 86.6752 14.8112   1
 -11   6  -5 -2.8265 3.98190   1
  11  -6   5 -4.0912 2.96466   2
  11  -6   5 -3.1031 4.37409   1
  -5  11   5 -1.4308 1.38146   1
 -11   7  -5 26.8237 7.66216   1
  11  -7   5 33.0617 10.0616   1
  11  -7   5 65.4023 10.3204   2
  -4  11   5 43.3645 4.64175   1
 -11   8  -5 134.261 14.8702   1
  -3  11   5 127.261 7.96440   1
  11  -8   5 152.943 20.0802   1
  11  -8   5 111.783 13.7566   2
 -11   9  -5 2.90606 5.14150   1
  -2  11   5 2.43888 2.57299   1
  11  -9   5 10.4570 6.73109   1
  11  -9   5 -2.0600 3.61301   2
 -11  10  -5 120.108 14.3587   1
  11 -10   5 132.622 14.5605   2
  -1  11   5 118.737 10.3527   1
  11 -10   5 98.2398 16.8000   1
 -11  11  -5 20.4040 7.16784   1
   0  11   5 23.8524 5.36983   1
  11 -11   5 28.8971 7.42201   2
  11 -11   5 12.5686 9.19303   1
   2  10  -5 91.6982 12.6532   1
 -10  12   5 75.4369 7.81645   1
  12  -2   5 80.4305 14.0365   1
   3   9  -5 73.6163 11.4172   1
  12  -3   5 68.4174 12.7760   1
  12  -4   5 60.3791 10.4826   2
  12  -4   5 66.0163 13.3485   1
  12  -5   5 29.6781 7.74489   2
  12  -5   5 26.9962 8.90953   1
  12  -6   5 20.0245 6.81584   2
  12  -6   5 8.53706 6.73887   1
 -12   7  -5 20.0846 7.55551   1
  12  -7   5 50.6653 9.78917   2
  12  -7   5 38.5404 11.3612   1
  -5  12   5 38.0415 3.53873   1
 -12   8  -5 -5.4038 3.78601   1
  12  -8   5 6.97963 5.38770   2
  -4  12   5 8.56785 2.36313   1
  12  -8   5 11.3965 8.10410   1
 -12   9  -5 5.54692 5.10771   1
  -3  12   5 3.68119 2.44794   1
  12  -9   5 4.50201 7.11608   1
  12  -9   5 -3.1549 3.25330   2
 -12  10  -5 0.35639 4.69783   1
  -2  12   5 1.14745 2.62539   1
  12 -10   5 4.26780 4.91407   2
  12 -10   5 12.2680 7.98511   1
  13  -6   5 111.214 14.1899   2
  13  -6   5 81.9735 14.9468   1
  13  -7   5 78.0199 11.9709   2
  13  -7   5 68.8977 13.7773   1
   0   0   6 994.266 38.2431   2
   0   0   6 1003.15 45.9034   1
   0  -1   6 3.89755 3.80512   2
   1   0   6 4.47095 4.49551   2
   0  -1   6 0.43875 5.16616   1
   1   0   6 3.65150 5.52619   1
  -1   1   6 -1.1430 2.82674   2
  -1   1   6 3.09451 5.45886   1
   0   1   6 302.427 21.9222   1
  -1   0   6 245.819 15.4874   2
   1  -1   6 266.350 16.4316   2
   0   1   6 251.425 15.9309   2
   1  -1   6 247.935 23.9624   1
  -1   0   6 234.469 23.6633   1
   1  -2   6 390.606 27.6227   1
   1   1   6 399.735 20.9364   2
  -2   1   6 408.960 20.3631   2
   1   1   6 416.526 25.9696   1
   1  -2   6 415.452 21.4897   2
   1  -3   6 318.693 18.6420   2
   2   1   6 338.207 19.0263   2
   1  -3   6 325.915 29.7894   1
   2   1   6 328.935 22.6784   1
  -3   2   6 320.767 17.0849   2
   0  -2   6 245.507 15.8505   2
  -2   2   6 255.283 15.2617   2
   2   0   6 266.057 16.7918   2
   2   0   6 262.748 24.2145   1
  -2   2   6 272.889 24.0458   1
   0  -2   6 227.228 24.4059   1
  -1   2   6 262.556 23.7062   1
  -1  -1   6 276.271 26.4518   1
  -1  -1   6 251.067 15.7413   2
   2  -1   6 246.322 16.6076   2
  -1   2   6 268.079 16.0079   2
   2  -1   6 313.661 27.7900   1
   2  -2   6 15.1664 5.14186   2
   0   2   6 15.8076 5.05100   2
   0   2   6 22.5394 7.69012   1
  -2   0   6 11.3215 4.18675   2
   2  -2   6 12.2958 7.56908   1
  -3   1   6 21.7781 5.25701   2
   2  -3   6 28.9343 6.50744   2
   1   2   6 19.2734 7.27676   1
   2  -3   6 37.0084 10.7007   1
   1   2   6 19.9765 5.27456   2
   2  -4   6 18.7918 8.97537   1
   2   2   6 24.0449 6.00884   2
  -4   2   6 19.2147 4.67311   2
   2  -4   6 14.4038 4.97775   2
   2   2   6 23.3046 7.62057   1
   3   2   6 8.20481 4.51041   2
  -5   3   6 -1.0079 2.44663   2
   2  -5   6 1.64527 3.40887   2
   2  -5   6 -1.0466 6.14531   1
   3   2   6 6.85395 5.16048   1
   3   1   6 80.4970 10.8720   2
   1  -4   6 63.3418 9.60722   2
   1  -4   6 83.4655 16.1015   1
  -4   3   6 64.7448 8.30363   2
   3   1   6 57.8185 11.3895   1
   3   0   6 132.185 13.6267   2
  -3   3   6 98.7236 10.5607   2
   0  -3   6 120.576 12.5272   2
   0  -3   6 103.277 17.4386   1
   3   0   6 105.283 15.6154   1
  -1  -2   6 93.6689 10.9717   2
   3  -1   6 90.0560 14.5660   1
  -2   3   6 86.2426 13.1009   1
   3  -1   6 94.7771 11.5497   2
  -1  -2   6 93.7559 16.3553   1
  -2   3   6 84.7147 9.88802   2
  -1   3   6 532.830 24.2943   2
   3  -2   6 514.709 31.5278   1
   3  -2   6 538.813 25.8595   2
  -1   3   6 515.396 28.3289   1
  -2  -1   6 530.873 24.2767   2
   0   3   6 200.911 19.4921   1
   3  -3   6 189.247 16.6996   2
   0   3   6 205.529 14.1754   2
   3  -3   6 199.406 22.4561   1
  -3   0   6 220.497 13.8132   2
   1   3   6 46.0400 9.77397   1
   1   3   6 53.0804 8.37894   2
   3  -4   6 56.8274 13.2372   1
   3  -4   6 58.3712 9.14938   2
  -4   1   6 64.4673 8.58245   2
   2   3   6 80.6300 12.3754   1
   3  -5   6 83.3548 11.3626   2
  -5   2   6 70.0728 8.50689   2
   3  -5   6 63.5847 14.4214   1
   2   3   6 65.5015 9.50123   2
   3  -6   6 29.3017 6.92653   2
  -6   3   6 31.0622 5.33533   2
   3   3   6 30.4553 8.42171   1
   3   3   6 33.9296 7.45502   2
   3  -6   6 10.9667 8.14388   1
   3  -7   6 -6.0800 6.25787   1
  -7   4   6 -1.2604 2.54652   2
   4   3   6 2.19987 3.31577   2
   3  -7   6 2.91544 3.51472   2
   4   3   6 14.3596 6.61345   1
   4   2   6 208.279 17.6297   2
   2  -6   6 188.686 16.5250   2
   4   2   6 223.691 21.4327   1
   2  -6   6 172.360 23.0814   1
  -6   4   6 226.830 12.6005   2
   1  -5   6 101.614 12.1966   2
   4   1   6 141.797 17.3680   1
   1  -5   6 106.555 17.6340   1
   4   1   6 146.816 14.9309   2
  -5   4   6 155.906 10.6072   2
  -4   4   6 75.2806 8.82005   2
   0  -4   6 65.1547 14.4218   1
   0  -4   6 65.9687 9.56034   2
   4   0   6 70.3918 12.8915   1
   4   0   6 72.0551 10.3332   2
  -1  -3   6 247.752 15.4956   2
   4  -1   6 236.479 23.3287   1
   4  -1   6 233.977 16.0707   2
  -1  -3   6 224.220 25.1696   1
  -3   4   6 241.145 21.5137   1
  -3   4   6 218.162 13.7958   2
  -2   4   6 106.256 11.1459   2
  -2  -2   6 98.7423 11.0360   2
   4  -2   6 109.859 16.8205   1
   4  -2   6 109.406 12.6544   2
  -2   4   6 112.847 14.3357   1
   1  -4  -6 24.3686 32.2073   4
  -1   4   6 58.5323 10.3812   1
   4  -3   6 60.3180 9.59138   2
  -3  -1   6 58.3122 8.20343   2
  -1   4   6 54.4219 8.19020   2
   4  -3   6 62.4815 12.7548   1
   0   4   6 54.0696 8.62079   2
   4  -4   6 60.3513 9.53211   2
  -4   0   6 45.3367 7.27984   2
   4  -4   6 34.9023 10.2823   1
   0   4   6 36.9254 8.44599   1
   4  -5   6 79.6463 10.8629   2
  -5   1   6 86.7253 9.42692   2
   4  -5   6 55.5741 13.4378   1
   1   4   6 67.5315 10.9529   1
   1   4   6 67.7984 9.42883   2
  -6   2   6 115.069 10.6797   2
   4  -6   6 125.307 14.0163   2
   4  -6   6 158.862 21.6656   1
   2   4   6 112.405 13.0169   2
   2   4   6 112.653 14.3693   1
   4  -7   6 13.2400 8.34223   1
   3   4   6 7.62835 4.66669   2
   4  -7   6 7.13541 4.32919   2
   3   4   6 12.0141 6.09350   1
  -7   3   6 9.32668 3.66892   2
   4   4   6 265.070 17.7936   2
   4   4   6 264.651 19.4364   1
   4  -8   6 221.485 26.9714   1
  -8   4   6 243.082 12.9086   2
   4  -8   6 246.291 16.9324   2
   5   4   6 12.4573 6.44382   1
   5   4   6 8.98716 4.95504   2
   4  -9   6 32.9579 11.9735   1
   4  -9   6 21.8800 6.52728   2
   3  -8   6 80.2766 11.0043   2
   5   3   6 95.4678 12.5556   2
   5   3   6 93.8468 13.7748   1
   3  -8   6 79.9649 16.7899   1
   5   2   6 51.2793 11.1187   1
   2  -7   6 61.2730 9.44876   2
   5   2   6 47.2641 8.69390   2
   2  -7   6 28.3788 11.6534   1
  -7   5   6 40.1540 6.12672   2
   5   1   6 299.230 22.0395   1
   1  -6   6 261.680 28.8289   1
  -6   5   6 297.364 14.9765   2
   1  -6   6 298.168 18.2067   2
   5   1   6 316.295 19.4143   2
   0  -5   6 105.673 11.8596   2
   5   0   6 123.441 13.5650   2
   0  -5   6 65.9315 14.7119   1
   5   0   6 91.4107 14.4697   1
  -5   5   6 100.521 9.88360   2
   5  -1   6 118.761 13.7227   2
   5  -1   6 100.914 15.7291   1
  -4   5   6 120.196 11.1685   2
  -1  -4   6 90.1186 11.0414   2
   5  -2   6 150.779 15.2130   2
  -3   5   6 131.174 12.1342   2
  -3   5   6 132.132 15.0347   1
  -2  -3   6 167.813 14.5106   2
   5  -2   6 167.610 20.3752   1
   5  -3   6 493.090 25.3355   2
  -2   5   6 498.705 26.2442   1
   5  -3   6 545.653 32.7212   1
  -2   5   6 477.178 22.6852   2
  -3  -2   6 515.918 23.4194   2
  -1   5   6 47.6903 7.71290   2
  -1   5   6 35.0410 8.20126   1
   5  -4   6 44.4623 12.1236   1
   5  -4   6 41.1691 8.14849   2
  -4  -1   6 42.9444 6.86307   2
   0   5   6 53.6869 8.11355   2
   5  -5   6 50.7873 13.2567   1
   0   5   6 45.2086 8.97601   1
   5  -5   6 62.4228 10.1701   2
  -5   0   6 59.1166 8.11083   2
   1   5   6 10.3655 5.77654   1
   5  -6   6 17.7716 9.58781   1
   1   5   6 13.3250 5.31223   2
   5  -6   6 12.4218 5.07829   2
  -6   1   6 25.1143 5.17372   2
   2   5   6 5.60414 4.46512   2
   5  -7   6 9.41129 6.69993   1
   2   5   6 6.64159 4.59469   1
  -7   2   6 7.49043 3.51000   2
   5  -7   6 5.78065 4.28779   2
   3   5   6 59.1514 10.2165   1
  -8   3   6 54.3365 6.87345   2
   3   5   6 44.7249 8.53746   2
   5  -8   6 43.2469 8.54263   2
   5  -8   6 55.4150 14.9373   1
   5  -9   6 0.47957 3.54004   2
   4   5   6 0.26431 3.99723   2
   4   5   6 -0.3507 4.03281   1
   5  -9   6 3.30331 7.18843   1
  -5  10  -6 13.4113 7.25129   1
   5 -10   6 19.1300 10.7524   1
   5 -10   6 14.2646 5.58355   2
   5   5   6 1.53946 4.56122   1
   4 -10   6 11.1290 5.70089   2
   4 -10   6 9.01088 10.7558   1
   6   4   6 14.0912 6.84816   1
   3  -9   6 -0.0337 7.30030   1
   6   3   6 4.24922 4.78206   1
   6   3   6 -1.1455 3.27973   2
   3  -9   6 2.96278 4.54283   2
   2  -8   6 58.9582 15.2530   1
   6   2   6 52.7009 9.57552   2
   6   2   6 49.6986 10.9404   1
   2  -8   6 60.1626 9.55888   2
   1  -7   6 252.298 29.2962   1
   6   1   6 266.469 17.9692   2
   1  -7   6 259.710 16.7673   2
   6   1   6 282.217 25.4606   1
   0  -6   6 138.376 13.6405   2
   6   0   6 115.158 16.2537   1
  -6   6   6 140.154 11.2166   2
   6   0   6 165.572 16.2051   2
   0  -6   6 113.003 19.4207   1
  -1  -5   6 58.5076 8.99650   2
  -5   6   6 91.1929 9.27485   2
   6  -1   6 61.6963 12.3803   1
   6  -1   6 55.3139 9.80995   2
  -4   6   6 61.6569 8.10898   2
   6  -2   6 43.8011 10.7551   1
  -4   6   6 52.3650 9.69358   1
   6  -2   6 46.7152 8.69360   2
  -2  -4   6 63.6149 8.82891   2
  -3  -3   6 162.190 14.0606   2
  -3   6   6 153.281 15.3974   1
   6  -3   6 181.153 16.7545   2
  -3   6   6 132.635 12.0910   2
   6  -3   6 140.586 19.3502   1
   6  -4   6 221.396 24.2269   1
  -2   6   6 194.054 17.3379   1
  -2   6   6 176.463 14.8427   2
  -4  -2   6 216.957 13.7732   2
   6  -4   6 232.607 19.6451   2
   6  -5   6 5.35867 6.69551   1
  -1   6   6 15.9451 5.42097   2
   6  -5   6 11.8158 5.55474   2
  -1   6   6 8.81286 5.07158   1
  -5  -1   6 7.61469 3.69204   2
  -6   0   6 105.100 10.3889   2
   0   6   6 92.8262 10.9758   2
   6  -6   6 82.7211 16.0217   1
   6  -6   6 83.4318 11.8269   2
   0   6   6 109.498 12.6615   1
   1   6   6 17.0589 5.30497   2
   6  -7   6 31.0515 7.60668   2
   1   6   6 18.0212 6.04564   1
  -7   1   6 17.0981 4.59165   2
   6  -7   6 16.4488 9.05449   1
   6  -8   6 164.317 16.4046   2
   2   6   6 167.313 15.5202   2
   6  -8   6 135.720 20.3094   1
  -8   2   6 149.463 11.8759   2
   2   6   6 148.140 15.4575   1
   6  -9   6 84.4709 16.9082   1
   3   6   6 74.9542 11.5888   1
   3   6   6 91.1862 12.0526   2
   6  -9   6 78.1439 11.3740   2
  -6  10  -6 22.0771 6.98511   1
   6 -10   6 15.2918 9.35296   1
   4   6   6 18.2937 6.97856   1
   6 -10   6 18.1951 6.11160   2
   7   3   6 8.63844 6.37616   1
   3 -10   6 4.00466 4.04392   2
   3 -10   6 3.55657 8.94338   1
   2  -9   6 96.7804 11.6690   2
   7   2   6 90.5557 12.5176   2
   2  -9   6 86.9578 18.1814   1
   7   2   6 111.768 15.8922   1
   7   1   6 120.321 16.7726   1
   1  -8   6 139.889 22.0813   1
   1  -8   6 92.9175 11.5092   2
   7   1   6 108.570 13.5044   2
   0  -7   6 0.63644 7.42421   1
   7   0   6 -2.2789 5.04023   1
   0  -7   6 0.25069 3.12248   2
   7   0   6 -0.7141 3.76599   2
   7  -1   6 37.5404 9.94474   1
   7  -1   6 64.5804 10.3270   2
  -1  -6   6 64.3253 9.06037   2
  -2  -5   6 105.661 11.8731   2
   7  -2   6 137.692 14.9377   2
   7  -2   6 124.318 17.3178   1
  -5   7   6 131.504 14.0179   1
  -3  -4   6 67.9663 8.99625   2
   7  -3   6 63.7219 12.8154   1
  -4   7   6 55.6771 9.29736   1
   7  -3   6 76.7901 11.4155   2
  -4   7   6 82.5888 8.99594   2
   7  -4   6 144.827 15.2929   2
  -3   7   6 136.923 13.8263   1
   7  -4   6 100.289 16.9385   1
  -3   7   6 152.821 12.9568   2
  -4  -3   6 152.867 13.2935   2
   2  -7  -6 27.9441 36.0529   4
   7  -5   6 69.4564 13.6286   1
  -2   7   6 64.8106 8.78404   2
  -5  -2   6 84.3563 9.45108   2
  -2   7   6 77.2930 10.4945   1
   7  -5   6 88.9146 12.2845   2
  -1   7   6 60.6504 9.57957   1
   7  -6   6 62.9874 10.3406   2
  -6  -1   6 62.0470 8.10596   2
   7  -6   6 44.9721 12.6846   1
  -1   7   6 73.1492 9.35700   2
  -7   0   6 2.68226 3.25597   2
   7  -7   6 3.49178 3.76632   2
   0   7   6 -0.3837 3.17769   1
   0   7   6 -1.7319 2.76030   2
   7  -7   6 3.26833 6.18308   1
   1   7   6 111.143 12.7933   2
   7  -8   6 102.673 18.1934   1
   7  -8   6 109.707 13.8063   2
   1   7   6 87.4603 11.6994   1
  -8   1   6 106.744 10.0430   2
   7  -9   6 26.0731 10.8097   1
   2   7   6 34.3888 7.34279   1
   7  -9   6 29.8370 8.03001   2
   2   7   6 17.6007 6.49439   2
  -7  10  -6 45.6249 10.5399   1
   7 -10   6 11.9770 8.32336   1
   7 -10   6 11.9811 5.90704   2
   3   7   6 37.2388 8.31461   1
   1  -9   6 162.722 15.3162   2
   8   1   6 157.048 19.0758   1
   1  -9   6 152.787 23.9275   1
   8   1   6 191.538 18.3563   2
   0  -8   6 3.91041 4.02029   2
   8   0   6 6.13070 6.18608   1
   0  -8   6 8.76890 8.88069   1
   8   0   6 3.51413 4.47692   2
   8  -1   6 132.735 14.8972   2
  -1  -7   6 151.211 23.5375   1
   8  -1   6 149.831 19.3617   1
  -1  -7   6 160.918 14.6250   2
  -2  -6   6 109.181 11.8934   2
   8  -2   6 71.4599 13.7566   1
   8  -2   6 99.3272 12.9837   2
  -5   8   6 48.7411 8.26822   1
   8  -3   6 60.7273 10.3733   2
   8  -3   6 74.7038 14.4491   1
  -3  -5   6 40.5731 7.31803   2
  -4   8   6 87.5569 10.3378   1
  -4  -4   6 90.6024 10.1614   2
   8  -4   6 92.5295 12.6112   2
   8  -4   6 69.0353 13.8396   1
  -5  -3   6 137.782 12.3814   2
   8  -5   6 143.259 19.6371   1
  -3   8   6 128.670 12.6373   1
   8  -5   6 120.234 14.2610   2
   2  -8  -6 4.50986 25.6416   4
   8  -6   6 15.3100 8.33119   1
  -6  -2   6 17.4607 4.82262   2
  -2   8   6 15.9127 5.46437   1
  -2   8   6 19.2122 5.46245   2
   8  -6   6 13.5012 5.83495   2
  -1   8   6 46.9136 8.14535   1
  -7  -1   6 36.5494 6.19563   2
  -1   8   6 35.1004 6.89189   2
   8  -7   6 21.5732 10.1724   1
   8  -7   6 31.0519 8.13271   2
   0   8   6 152.893 14.6289   1
   8  -8   6 141.708 21.6692   1
   8  -8   6 145.289 15.9663   2
   0   8   6 162.593 14.6853   2
   8  -9   6 102.064 13.8163   2
   1   8   6 109.096 12.4240   1
   1   8   6 106.930 12.3465   2
   8  -9   6 90.7243 17.5257   1
   0  -9   6 21.4995 12.2120   1
   9   0   6 41.3600 9.25376   2
   0  -9   6 48.6454 8.28470   2
   9   0   6 28.1311 9.22132   1
  -1  -8   6 6.62275 9.70149   1
   9  -1   6 0.38008 3.93915   2
  -1  -8   6 4.34908 4.04099   2
   9  -1   6 8.26932 6.73904   1
   9  -2   6 20.6568 8.92162   1
  -2  -7   6 22.5979 5.67384   2
   9  -2   6 18.4210 6.86545   2
  -6   9   6 25.1770 5.68938   1
   9  -3   6 21.1574 6.98284   2
   9  -3   6 15.1964 8.66535   1
  -3  -6   6 30.1724 6.52671   2
   9  -4   6 34.3136 10.7791   1
  -5   9   6 35.4075 6.60521   1
   9  -4   6 23.0354 7.17011   2
  -4  -5   6 24.9224 5.75502   2
   9  -5   6 64.3357 13.4496   1
  -4   9   6 73.3803 9.02869   1
  -5  -4   6 95.0311 10.2522   2
   9  -5   6 69.8697 11.3965   2
  -3   9   6 68.9467 8.68448   1
   9  -6   6 73.7648 14.9978   1
  -6  -3   6 70.9803 8.99059   2
   9  -6   6 71.0526 11.5371   2
   9  -7   6 -0.5550 4.04072   2
  -2   9   6 2.80434 3.50735   1
   9  -7   6 1.00689 6.60146   1
  -7  -2   6 -1.6912 3.48431   2
   9  -8   6 30.5968 11.5597   1
   9  -8   6 39.2839 9.06114   2
  -1   9   6 50.2477 7.81477   1
   9  -9   6 16.2399 8.80156   1
   9  -9   6 7.50154 5.73524   2
   0   9   6 17.3111 5.30547   1
  10  -3   6 3.49226 4.97805   2
  -3  -7   6 4.48637 3.84069   2
  -7  10   6 0.50041 2.95041   1
  10  -3   6 2.86640 6.06838   1
  10  -4   6 78.3680 15.0558   1
  10  -4   6 53.3785 10.3558   2
  -4  -6   6 63.6233 8.88947   2
  -6  10   6 46.4258 6.60091   1
  -5  -5   6 14.5095 5.29132   2
  10  -5   6 8.43197 7.45278   1
  10  -5   6 7.02994 4.90300   2
  -5  10   6 16.3011 3.98411   1
  -4  10   6 80.4614 8.27469   1
  -6  -4   6 94.2261 10.4447   2
  10  -6   6 55.4350 10.9316   2
  10  -6   6 78.7368 15.2802   1
  -3  10   6 53.1453 7.23521   1
  10  -7   6 49.3985 9.94979   2
  10  -7   6 61.4572 14.0678   1
   0   0   7 8.61859 4.65050   2
   0   0   7 2.23003 6.21047   1
  -1   0  -7 6.68821 21.9271   4
   1   0   7 26.0533 9.79348   1
  -1   1   7 46.6417 11.8016   1
  -1   1   7 36.4655 7.79110   2
   1   0   7 44.0267 8.48739   2
   0  -1   7 28.7691 7.63180   2
   0  -1   7 35.3962 10.7290   1
   0  -1  -7 12.8128 26.6247   4
  -1   0   7 34.7706 7.81803   2
  -1   0   7 41.8048 12.2084   1
   0   1   7 27.3570 6.97369   2
   1  -1   7 39.2025 7.92475   2
   0   1   7 30.0918 10.2143   1
   1  -1   7 16.3499 9.53709   1
   1   1   7 21.5364 6.58775   2
  -2   1   7 12.0834 4.88236   2
   1  -2   7 22.5486 6.79253   2
  -2   1   7 13.1144 7.58662   1
   1  -2   7 4.98737 7.26830   1
   1   1   7 6.10003 6.40420   1
  -3   2   7 16.6905 5.29886   2
   1  -3   7 25.4085 6.97112   2
  -3   2   7 27.9401 10.2989   1
   1  -3   7 4.75790 7.77100   1
   2   1   7 14.5724 6.00908   2
   2   1   7 12.7944 7.69979   1
   0  -2   7 24.9551 6.88022   2
   2   0   7 16.1315 6.10668   2
  -2   2   7 27.8389 6.75530   2
   0  -2   7 10.6641 8.92912   1
   2   0   7 49.2248 11.5253   1
  -2   2   7 15.4430 8.59183   1
   2  -1   7 106.318 17.5822   1
  -1   2   7 112.927 12.8078   2
  -1  -1   7 117.407 18.3339   1
  -1  -1   7 114.079 13.0803   2
  -1   2   7 97.6733 16.1537   1
   2  -1   7 111.277 13.4645   2
   0  -2  -7 11.6227 24.9744   4
  -2   0   7 4.02368 7.13905   1
   0   2   7 17.6730 7.93064   1
   2  -2   7 9.75231 4.95525   2
  -2   0   7 13.6208 5.13451   2
   2  -2   7 16.5807 8.76350   1
   0   2   7 7.36220 4.81791   2
   1   2   7 7.05272 6.51351   1
  -3   1   7 0.17583 3.67117   2
   2  -3   7 4.96732 7.47293   1
   1   2   7 3.46132 4.27680   2
  -3   1   7 4.48677 6.56912   1
   2  -3   7 -4.0608 3.11866   2
   2   2   7 1.86800 6.05372   1
  -4   2   7 3.18479 3.34634   2
   2  -4   7 4.89964 7.68610   1
   2  -4   7 8.20180 5.62269   2
   2   2   7 2.85549 4.45985   2
  -5   3   7 14.8077 5.14992   2
   2  -5   7 20.0019 6.53186   2
   3   2   7 12.8854 5.52074   2
   2  -5   7 31.4854 12.2531   1
   3   2   7 26.2198 8.96030   1
  -4   3   7 93.6612 15.8446   1
   1  -4   7 65.4330 10.4137   2
   3   1   7 76.5523 11.4816   2
   1  -4   7 44.4839 13.4887   1
   3   1   7 41.2327 10.8318   1
  -4   3   7 59.8973 8.91864   2
   3   0   7 30.9145 7.98436   2
   0  -3   7 59.5289 10.0216   2
   3   0   7 55.7123 12.4952   1
   0  -3   7 45.8347 13.2326   1
  -3   3   7 60.9556 12.5809   1
  -3   3   7 51.2709 8.23232   2
  -2   3   7 161.340 20.0363   1
   3  -1   7 156.172 16.4178   2
  -2   3   7 177.893 15.8404   2
  -1  -2   7 155.338 15.2029   2
  -1  -2   7 149.301 21.7071   1
   3  -1   7 184.881 22.5347   1
   3  -2   7 33.0412 7.90797   2
  -2  -1   7 30.1376 7.38732   2
  -1   3   7 32.8049 7.43371   2
   3  -2   7 13.9353 7.86508   1
  -1   3   7 36.3184 10.0516   1
  -2  -1   7 32.5992 11.2654   1
   0   3   7 154.203 15.3243   2
  -3   0   7 177.642 15.4824   2
   3  -3   7 119.621 19.6469   1
   3  -3   7 186.309 17.9190   2
   0   3   7 130.235 17.6191   1
   1   3   7 3.37388 4.64464   2
   3  -4   7 5.10987 4.53846   2
  -4   1   7 9.51728 4.51323   2
   3  -4   7 -4.2090 6.37696   1
   1   3   7 7.35172 6.59545   1
   2   3   7 20.5756 8.28316   1
   2   3   7 42.8338 8.53111   2
   3  -5   7 36.4678 8.68426   2
  -5   2   7 30.1588 6.39919   2
   3  -5   7 35.6508 11.7893   1
  -6   3   7 27.7593 6.39883   2
   3  -6   7 27.8436 12.1269   1
   3   3   7 25.6821 8.85423   1
   3  -6   7 35.1033 8.06763   2
   3   3   7 36.4736 8.35223   2
   2  -6   7 2.47856 7.36736   1
  -6   4   7 5.47165 3.37270   2
   2  -6   7 3.33847 4.84968   2
   4   2   7 2.94758 5.92757   1
   4   2   7 2.54020 4.79646   2
   1  -5   7 86.4640 11.8015   2
   4   1   7 99.0253 13.3323   2
   4   1   7 60.2773 12.9897   1
   1  -5   7 55.4295 15.0689   1
  -5   4   7 80.1587 9.77479   2
   0  -4   7 24.5334 10.8237   1
   0  -4   7 9.98031 4.84960   2
   4   0   7 4.20276 6.72605   1
  -4   4   7 2.33012 6.31383   1
  -4   4   7 18.2425 5.35685   2
   4   0   7 9.44404 5.60714   2
  -3   4   7 61.6069 9.17360   2
   4  -1   7 69.4144 11.1425   2
   4  -1   7 51.3831 13.3353   1
  -1  -3   7 46.6226 8.74380   2
  -1  -3   7 25.0145 11.1714   1
  -3   4   7 44.9214 11.7428   1
  -2  -2   7 187.356 25.1511   1
   4  -2   7 229.658 20.4466   2
  -2   4   7 248.611 16.1889   2
  -2  -2   7 247.917 16.8414   2
   4  -2   7 244.533 26.7795   1
  -2   4   7 220.320 22.5417   1
   4  -3   7 69.3157 10.9452   2
  -1   4   7 64.6521 10.0762   2
   4  -3   7 65.2493 14.9874   1
  -3  -1   7 73.2390 9.98359   2
  -1   4   7 51.2268 11.5260   1
   0  -4  -7 -2.4025 22.2427   4
   4  -4   7 8.58303 7.80163   1
   4  -4   7 12.2302 5.01456   2
  -4   0   7 10.3425 4.68178   2
   0   4   7 3.09140 6.33310   1
   0   4   7 7.33890 4.96164   2
   4  -5   7 15.7844 5.84330   2
  -5   1   7 34.2995 6.67175   2
   1   4   7 14.6176 8.13305   1
   1   4   7 33.2903 7.74972   2
   4  -5   7 14.7914 9.13152   1
   2   4   7 69.5665 12.8388   1
  -6   2   7 74.1468 9.35770   2
   4  -6   7 66.1563 11.0450   2
   4  -6   7 72.3687 15.8208   1
   2   4   7 100.966 13.2121   2
   1  -6   7 7.81045 9.41467   1
   5   1   7 -0.7812 5.63014   1
   5   1   7 5.86213 5.05500   2
   1  -6   7 0.18303 4.28096   2
   5   0   7 83.3713 12.8239   2
   5   0   7 85.4371 15.2248   1
  -5   5   7 80.2285 13.8153   1
   0  -5   7 87.4953 11.9053   2
   0  -5   7 88.1459 18.4538   1
  -4   5   7 26.9567 6.41390   2
   5  -1   7 21.4036 9.35796   1
  -4   5   7 16.1054 7.63232   1
  -1  -4   7 18.0413 5.90413   2
   5  -1   7 20.6806 7.31313   2
  -1  -4   7 1.14671 8.48188   1
  -2  -3   7 16.8276 9.66684   1
   5  -2   7 13.4220 8.49783   1
  -3   5   7 15.9009 7.92207   1
   5  -2   7 19.4869 7.47430   2
  -3   5   7 8.98084 4.49654   2
  -2  -3   7 15.7474 5.81633   2
  -2   5   7 362.834 24.0021   1
   5  -3   7 336.608 32.5551   1
  -3  -2   7 329.127 19.2811   2
  -2   5   7 318.610 19.0622   2
   5  -3   7 330.999 21.8182   2
   1  -5  -7 5.73539 27.4314   4
  -1   5   7 51.8171 9.14305   2
  -4  -1   7 37.8552 7.49097   2
   5  -4   7 20.1439 10.0994   1
  -1   5   7 39.5585 9.36833   1
   5  -4   7 47.0257 9.41302   2
  -5   0   7 59.9377 8.89760   2
   5  -5   7 71.3869 16.8040   1
   5  -5   7 72.5567 11.7600   2
   0   5   7 61.6583 12.0114   1
   0   5   7 61.6219 9.79491   2
   1   5   7 53.0021 9.55825   2
   1   5   7 55.1519 11.2192   1
   5  -6   7 64.0287 15.9958   1
  -6   1   7 42.5946 7.39116   2
   5  -6   7 42.3068 9.25826   2
  -1  -5   7 133.401 22.4699   1
   6  -1   7 154.017 17.1980   2
   6  -1   7 168.452 21.4711   1
  -5   6   7 157.641 18.4204   1
  -1  -5   7 142.986 14.5861   2
   6  -2   7 189.594 23.2527   1
   6  -2   7 193.445 19.3095   2
  -2  -4   7 156.208 15.3196   2
  -2  -4   7 173.182 25.1314   1
  -4   6   7 175.651 18.8813   1
   6  -3   7 228.077 21.0838   2
   6  -3   7 236.421 26.9580   1
  -3   6   7 231.660 21.3786   1
  -3  -3   7 271.571 17.0750   2
   6  -4   7 24.7858 7.44145   2
  -2   6   7 32.0353 7.23730   2
   6  -4   7 22.7286 10.2687   1
  -4  -2   7 29.4447 6.93316   2
  -2   6   7 23.8973 7.48447   1
  -5  -1   7 24.1480 5.80972   2
  -1   6   7 30.6057 8.81928   1
  -1   6   7 23.3312 6.69214   2
   6  -5   7 21.8484 10.6537   1
   6  -5   7 25.8428 8.10030   2
   0   0   0    0.00    0.00   0

 _exptl_absorpt_process_details 'SADABS 2014/4'
 _exptl_absorpt_correction_type   multiscan
 _exptl_absorpt_correction_T_max  0.9485
 _exptl_absorpt_correction_T_min  0.8931
 _exptl_special_details
)
 The following wavelength and cell were deduced by SADABS from the
 direction cosines etc. They are given here for emergency use only:
 CELL 0.71073   13.885   13.891    6.048   89.972   90.003  119.963
)

;
_shelx_hkl_checksum              18831

####################################################################### 
# 
# This file contains crystal structure data downloaded from the 
# Cambridge Structural Database (CSD) hosted by the Cambridge 
# Crystallographic Data Centre (CCDC).
# 
# Full information about CCDC data access policies and citation 
# guidelines are available at http://www.ccdc.cam.ac.uk/access/V1 
# 
# Audit and citation data items may have been added by the CCDC. 
# Please retain this information to preserve the provenance of 
# this file and to allow appropriate attribution of the data. 
# 
#######################################################################

data_d18485f
_database_code_depnum_ccdc_archive 'CCDC 1540299'
_audit_update_record             
;
2017-03-27 deposited with the CCDC.
2017-05-24 downloaded from the CCDC.
;

_audit_creation_method           SHELXL-97
_chemical_name_systematic        
;
 ?
;
_chemical_name_common            ?
_chemical_melting_point          ?
_chemical_formula_moiety         'C28 H24 Cl2 N2 O2'
_chemical_formula_sum            'C28 H24 Cl2 N2 O2'
_chemical_formula_weight         491.39

loop_
_atom_type_symbol
_atom_type_description
_atom_type_scat_dispersion_real
_atom_type_scat_dispersion_imag
_atom_type_scat_source
C C 0.0033 0.0016 'International Tables Vol C Tables 4.2.6.8 and 6.1.1.4'
H H 0.0000 0.0000 'International Tables Vol C Tables 4.2.6.8 and 6.1.1.4'
N N 0.0061 0.0033 'International Tables Vol C Tables 4.2.6.8 and 6.1.1.4'
O O 0.0106 0.0060 'International Tables Vol C Tables 4.2.6.8 and 6.1.1.4'
Cl Cl 0.1484 0.1585 'International Tables Vol C Tables 4.2.6.8 and 6.1.1.4'

_symmetry_cell_setting           monoclinic
_symmetry_space_group_name_H-M   'P 21'

loop_
_symmetry_equiv_pos_as_xyz
'x, y, z'
'-x, y+1/2, -z'

_cell_length_a                   16.420(2)
_cell_length_b                   5.9044(8)
_cell_length_c                   25.212(3)
_cell_angle_alpha                90.00
_cell_angle_beta                 90.487(4)
_cell_angle_gamma                90.00
_cell_volume                     2444.3(6)
_cell_formula_units_Z            4
_cell_measurement_temperature    200(2)
_cell_measurement_reflns_used    9546
_cell_measurement_theta_min      2.48
_cell_measurement_theta_max      24.05

_exptl_crystal_description       prism
_exptl_crystal_colour            colorless
_exptl_crystal_size_max          0.29
_exptl_crystal_size_mid          0.05
_exptl_crystal_size_min          0.01
_exptl_crystal_density_meas      ?
_exptl_crystal_density_diffrn    1.335
_exptl_crystal_density_method    'not measured'
_exptl_crystal_F_000             1024
_exptl_absorpt_coefficient_mu    0.294
_exptl_absorpt_correction_type   multi-scan
_exptl_absorpt_correction_T_min  0.9196
_exptl_absorpt_correction_T_max  0.9971
_exptl_absorpt_process_details   ?

_exptl_special_details           
;
 ?
;

_diffrn_ambient_temperature      200(2)
_diffrn_radiation_wavelength     0.71073
_diffrn_radiation_type           MoK\a
_diffrn_radiation_source         'fine-focus sealed tube'
_diffrn_radiation_monochromator  graphite
_diffrn_measurement_device_type  'D8 Venture'
_diffrn_measurement_method       ?
_diffrn_detector_area_resol_mean ?
_diffrn_standards_number         ?
_diffrn_standards_interval_count ?
_diffrn_standards_interval_time  ?
_diffrn_standards_decay_%        ?
_diffrn_reflns_number            38821
_diffrn_reflns_av_R_equivalents  0.0853
_diffrn_reflns_av_sigmaI/netI    0.0773
_diffrn_reflns_limit_h_min       -19
_diffrn_reflns_limit_h_max       19
_diffrn_reflns_limit_k_min       -7
_diffrn_reflns_limit_k_max       7
_diffrn_reflns_limit_l_min       -29
_diffrn_reflns_limit_l_max       30
_diffrn_reflns_theta_min         2.42
_diffrn_reflns_theta_max         25.46
_reflns_number_total             8777
_reflns_number_gt                6451
_reflns_threshold_expression     >2sigma(I)

_computing_data_collection       ?
_computing_cell_refinement       ?
_computing_data_reduction        ?
_computing_structure_solution    'SIR97 (Giacovazzo et al, 1997)'
_computing_structure_refinement  'SHELXL-97 (Sheldrick, 1997)'
_computing_molecular_graphics    'Ortep-3 for Windows (Farrugia, 1997)'
_computing_publication_material  'WinGX publication routines (Farrugia, 1999)'

_refine_special_details          
;
 Refinement of F^2^ against ALL reflections.  The weighted R-factor wR and
 goodness of fit S are based on F^2^, conventional R-factors R are based
 on F, with F set to zero for negative F^2^. The threshold expression of
 F^2^ > 2sigma(F^2^) is used only for calculating R-factors(gt) etc. and is
 not relevant to the choice of reflections for refinement.  R-factors based
 on F^2^ are statistically about twice as large as those based on F, and R-
 factors based on ALL data will be even larger.
;

_refine_ls_structure_factor_coef Fsqd
_refine_ls_matrix_type           full
_refine_ls_weighting_scheme      calc
_refine_ls_weighting_details     
'calc w=1/[\s^2^(Fo^2^)+(0.2000P)^2^+0.0000P] where P=(Fo^2^+2Fc^2^)/3'
_atom_sites_solution_primary     direct
_atom_sites_solution_secondary   difmap
_atom_sites_solution_hydrogens   geom
_refine_ls_hydrogen_treatment    constr
_refine_ls_extinction_method     none
_refine_ls_extinction_coef       ?
_refine_ls_abs_structure_details 'Flack H D (1983), Acta Cryst. A39, 876-881'
_refine_ls_abs_structure_Flack   0.4(4)
_refine_ls_number_reflns         8777
_refine_ls_number_parameters     296
_refine_ls_number_restraints     25
_refine_ls_R_factor_all          0.2885
_refine_ls_R_factor_gt           0.2542
_refine_ls_wR_factor_ref         0.6117
_refine_ls_wR_factor_gt          0.5938
_refine_ls_goodness_of_fit_ref   2.629
_refine_ls_restrained_S_all      2.631
_refine_ls_shift/su_max          0.017
_refine_ls_shift/su_mean         0.001

loop_
_atom_site_label
_atom_site_type_symbol
_atom_site_fract_x
_atom_site_fract_y
_atom_site_fract_z
_atom_site_U_iso_or_equiv
_atom_site_adp_type
_atom_site_occupancy
_atom_site_symmetry_multiplicity
_atom_site_calc_flag
_atom_site_refinement_flags
_atom_site_disorder_assembly
_atom_site_disorder_group
C1 C 0.7707(9) 0.101(3) -0.0590(6) 0.049(4) Uiso 1 1 d D . .
C2 C 0.8053(10) -0.105(4) -0.0795(7) 0.063(5) Uiso 1 1 d D . .
H2 H 0.8226 -0.2213 -0.0558 0.076 Uiso 1 1 calc R . .
C3 C 0.8132(13) -0.133(4) -0.1324(7) 0.099 Uiso 1 1 d D . .
H3 H 0.8366 -0.2703 -0.1450 0.119 Uiso 1 1 calc R . .
C4 C 0.7890(10) 0.026(3) -0.1688(7) 0.057(4) Uiso 1 1 d D . .
H4 H 0.7968 0.0016 -0.2057 0.068 Uiso 1 1 calc R . .
C5 C 0.7530(8) 0.225(3) -0.1508(5) 0.040(3) Uiso 1 1 d D . .
H5 H 0.7330 0.3387 -0.1743 0.048 Uiso 1 1 calc R . .
C6 C 0.7486(9) 0.245(3) -0.0958(6) 0.052(4) Uiso 1 1 d D . .
H6 H 0.7264 0.3837 -0.0832 0.062 Uiso 1 1 calc R . .
C7 C 0.6791(9) 0.268(3) 0.0540(5) 0.040(3) Uiso 1 1 d . . .
H7 H 0.7063 0.4139 0.0641 0.047 Uiso 1 1 calc R . .
C8 C 0.5807(8) 0.273(3) 0.0698(5) 0.035(3) Uiso 1 1 d D . .
C9 C 0.5576(8) 0.491(3) 0.0948(5) 0.038(3) Uiso 1 1 d D . .
H9 H 0.5941 0.6074 0.1055 0.045 Uiso 1 1 calc R . .
C10 C 0.4677(12) 0.496(4) 0.1001(7) 0.070(5) Uiso 1 1 d D . .
H10 H 0.4428 0.6255 0.1153 0.084 Uiso 1 1 calc R . .
C11 C 0.4237(12) 0.334(3) 0.0851(7) 0.059(4) Uiso 1 1 d D . .
H11 H 0.3667 0.3571 0.0886 0.071 Uiso 1 1 calc R . .
C12 C 0.4502(12) 0.095(4) 0.0610(7) 0.065(5) Uiso 1 1 d D . .
H12 H 0.4170 -0.0341 0.0546 0.078 Uiso 1 1 calc R . .
C13 C 0.5303(9) 0.119(3) 0.0519(5) 0.038(3) Uiso 1 1 d D . .
H13 H 0.5535 0.0087 0.0292 0.046 Uiso 1 1 calc R . .
C14 C 0.7210(12) 0.076(4) 0.0776(7) 0.063(5) Uiso 1 1 d . . .
C15 C 0.6770(7) 0.071(2) 0.1691(4) 0.027(3) Uiso 1 1 d D . .
C16 C 0.7145(8) 0.289(3) 0.1799(5) 0.036(3) Uiso 1 1 d D . .
H16 H 0.7581 0.3606 0.1618 0.043 Uiso 1 1 calc R . .
C17 C 0.6681(11) 0.374(4) 0.2262(7) 0.068(5) Uiso 1 1 d D . .
H17 H 0.6838 0.5236 0.2352 0.082 Uiso 1 1 calc R . .
C18 C 0.6172(9) 0.306(3) 0.2548(6) 0.045(4) Uiso 1 1 d D . .
H18 H 0.5995 0.3819 0.2859 0.054 Uiso 1 1 calc R . .
C19 C 0.5837(11) 0.079(4) 0.2348(7) 0.058(4) Uiso 1 1 d D . .
H19 H 0.5355 0.0230 0.2507 0.070 Uiso 1 1 calc R . .
C20 C 0.6215(12) -0.059(4) 0.1923(7) 0.067(5) Uiso 1 1 d D . .
H20 H 0.6084 -0.2115 0.1834 0.080 Uiso 1 1 calc R . .
C21 C 0.7666(8) -0.051(3) 0.0330(5) 0.031(3) Uiso 1 1 d . . .
H21 H 0.7374 -0.1881 0.0194 0.037 Uiso 1 1 calc R . .
C22 C 0.8565(8) -0.098(2) 0.0525(5) 0.032(3) Uiso 1 1 d . . .
C23 C 0.8910(9) -0.339(3) 0.0369(6) 0.042(3) Uiso 1 1 d . . .
H23 H 0.8603 -0.4592 0.0216 0.050 Uiso 1 1 calc R . .
C24 C 0.9794(11) -0.348(4) 0.0503(7) 0.060(5) Uiso 1 1 d . . .
H24 H 1.0094 -0.4790 0.0410 0.072 Uiso 1 1 calc R . .
C25 C 1.0171(10) -0.185(3) 0.0740(6) 0.048(4) Uiso 1 1 d . . .
H25 H 1.0715 -0.2201 0.0841 0.058 Uiso 1 1 calc R . .
C26 C 0.9935(13) 0.028(4) 0.0872(8) 0.069(5) Uiso 1 1 d . . .
H26 H 1.0294 0.1412 0.1005 0.082 Uiso 1 1 calc R . .
C27 C 0.8985(12) 0.065(4) 0.0776(7) 0.063(5) Uiso 1 1 d . . .
H27 H 0.8722 0.1994 0.0894 0.076 Uiso 1 1 calc R . .
C28 C 0.7750(8) 0.116(3) 0.4360(6) 0.040(3) Uiso 1 1 d D . .
C29 C 0.7531(8) -0.076(3) 0.4008(6) 0.044(3) Uiso 1 1 d D . .
H29 H 0.7283 -0.2111 0.4131 0.053 Uiso 1 1 calc R . .
C30 C 0.7711(13) -0.041(5) 0.3521(10) 0.097(7) Uiso 1 1 d D . .
H30 H 0.7638 -0.1617 0.3277 0.116 Uiso 1 1 calc R . .
C31 C 0.8005(9) 0.163(3) 0.3330(6) 0.045(4) Uiso 1 1 d D . .
H31 H 0.8017 0.1829 0.2956 0.054 Uiso 1 1 calc R . .
C32 C 0.8277(8) 0.337(3) 0.3633(5) 0.038(3) Uiso 1 1 d D . .
H32 H 0.8526 0.4683 0.3491 0.046 Uiso 1 1 calc R . .
C33 C 0.8152(8) 0.302(2) 0.4205(5) 0.031(3) Uiso 1 1 d D . .
H33 H 0.8350 0.4084 0.4458 0.038 Uiso 1 1 calc R . .
C34 C 0.7693(9) 0.254(3) 0.5286(5) 0.040(3) Uiso 1 1 d . . .
H34 H 0.7406 0.3850 0.5117 0.048 Uiso 1 1 calc R . .
C35 C 0.8537(9) 0.329(3) 0.5435(5) 0.041(3) Uiso 1 1 d D . .
C36 C 0.8932(9) 0.514(3) 0.5368(5) 0.041(3) Uiso 1 1 d D . .
H36 H 0.8642 0.6276 0.5177 0.049 Uiso 1 1 calc R . .
C37 C 0.9632(9) 0.570(3) 0.5510(5) 0.040(3) Uiso 1 1 d D . .
H37 H 0.9824 0.7185 0.5438 0.049 Uiso 1 1 calc R . .
C38 C 1.0122(12) 0.420(4) 0.5769(7) 0.063(5) Uiso 1 1 d D . .
H38 H 1.0663 0.4556 0.5877 0.075 Uiso 1 1 calc R . .
C39 C 0.9757(8) 0.204(3) 0.5865(5) 0.035(3) Uiso 1 1 d D . .
H39 H 1.0067 0.0928 0.6050 0.041 Uiso 1 1 calc R . .
C40 C 0.9007(8) 0.150(3) 0.5707(5) 0.036(3) Uiso 1 1 d D . .
H40 H 0.8785 0.0032 0.5766 0.043 Uiso 1 1 calc R . .
C41 C 0.7190(7) 0.173(2) 0.5724(5) 0.027(3) Uiso 1 1 d . . .
C42 C 0.6771(12) 0.138(4) 0.6614(7) 0.066(5) Uiso 1 1 d D . .
C43 C 0.6119(8) 0.216(3) 0.6945(5) 0.041(3) Uiso 1 1 d D . .
H43 H 0.5873 0.3572 0.6858 0.049 Uiso 1 1 calc R . .
C44 C 0.5798(14) 0.090(5) 0.7421(9) 0.082(6) Uiso 1 1 d D . .
H44 H 0.5366 0.1445 0.7634 0.099 Uiso 1 1 calc R . .
C45 C 0.6095(10) -0.062(4) 0.7492(7) 0.056(4) Uiso 1 1 d D . .
H45 H 0.5890 -0.1393 0.7793 0.067 Uiso 1 1 calc R . .
C46 C 0.6774(9) -0.190(3) 0.7230(6) 0.047(4) Uiso 1 1 d D . .
H46 H 0.6997 -0.3315 0.7336 0.057 Uiso 1 1 calc R . .
C47 C 0.7007(11) -0.058(3) 0.6802(6) 0.054(4) Uiso 1 1 d D . .
H47 H 0.7430 -0.1252 0.6600 0.065 Uiso 1 1 calc R . .
C48 C 0.6747(8) -0.055(3) 0.5587(5) 0.031(3) Uiso 1 1 d . . .
H48 H 0.7063 -0.1838 0.5745 0.037 Uiso 1 1 calc R . .
C49 C 0.5920(8) -0.094(3) 0.5663(5) 0.036(3) Uiso 1 1 d D . .
C50 C 0.5615(10) -0.255(3) 0.5902(5) 0.051(4) Uiso 1 1 d D . .
H50 H 0.5970 -0.3754 0.5995 0.061 Uiso 1 1 calc R . .
C51 C 0.4783(8) -0.279(3) 0.6053(5) 0.037(3) Uiso 1 1 d D . .
H51 H 0.4598 -0.4105 0.6231 0.045 Uiso 1 1 calc R . .
C52 C 0.4218(10) -0.091(3) 0.5922(6) 0.050(4) Uiso 1 1 d D . .
H52 H 0.3670 -0.0860 0.6041 0.060 Uiso 1 1 calc R . .
C53 C 0.4527(9) 0.059(3) 0.5642(5) 0.041(3) Uiso 1 1 d D . .
H53 H 0.4142 0.1552 0.5472 0.049 Uiso 1 1 calc R . .
C54 C 0.5400(10) 0.114(3) 0.5523(6) 0.047(4) Uiso 1 1 d D . .
H54 H 0.5597 0.2539 0.5386 0.057 Uiso 1 1 calc R . .
C55 C 1.1315(14) 0.251(4) 0.2476(8) 0.083 Uiso 1 1 d D . .
H55A H 1.1141 0.3264 0.2143 0.099 Uiso 1 1 calc R . .
H55B H 1.1904 0.2784 0.2532 0.099 Uiso 1 1 calc R . .
C56 C 0.9227(9) -0.347(3) 0.1939(6) 0.041(4) Uani 1 1 d . . .
H56A H 0.8912 -0.2936 0.1627 0.049 Uiso 1 1 calc R . .
H56B H 0.9781 -0.2825 0.1905 0.049 Uiso 1 1 calc R . .
N1 N 0.7689(7) 0.125(2) -0.0024(5) 0.043(3) Uiso 1 1 d . . .
N2 N 0.7014(8) -0.045(3) 0.1188(5) 0.048(3) Uiso 1 1 d . . .
N3 N 0.7636(7) 0.059(2) 0.4918(4) 0.034(3) Uiso 1 1 d . . .
N4 N 0.7175(6) 0.2559(19) 0.6229(4) 0.026(2) Uiso 1 1 d . . .
O1 O 0.6839(6) 0.234(2) 0.0041(4) 0.046(3) Uiso 1 1 d . . .
O2 O 0.7395(5) -0.2485(18) 0.1309(3) 0.034(2) Uiso 1 1 d . . .
O3 O 0.6875(5) -0.0533(17) 0.4988(3) 0.034(2) Uiso 1 1 d . . .
O4 O 0.7407(7) 0.462(2) 0.6303(5) 0.061(3) Uiso 1 1 d . . .
Cl1 Cl 1.0741(4) 0.3549(10) 0.3025(2) 0.0797(16) Uani 1 1 d D . .
Cl2 Cl 1.1108(4) -0.0445(12) 0.2446(2) 0.0849(18) Uani 1 1 d . . .
Cl3 Cl 0.8785(5) -0.2138(16) 0.2504(3) 0.120(3) Uani 1 1 d . . .
Cl4 Cl 0.9321(8) -0.604(2) 0.1871(5) 0.180(6) Uani 1 1 d . . .

loop_
_atom_site_aniso_label
_atom_site_aniso_U_11
_atom_site_aniso_U_22
_atom_site_aniso_U_33
_atom_site_aniso_U_23
_atom_site_aniso_U_13
_atom_site_aniso_U_12
C56 0.029(7) 0.051(9) 0.044(7) -0.004(7) 0.012(6) -0.007(7)
Cl1 0.076(3) 0.071(3) 0.091(4) -0.014(3) -0.009(3) 0.004(3)
Cl2 0.083(4) 0.091(4) 0.081(3) -0.018(3) 0.022(3) -0.020(3)
Cl3 0.141(6) 0.124(6) 0.095(4) -0.047(5) 0.000(4) 0.035(5)
Cl4 0.203(10) 0.134(8) 0.200(9) -0.097(8) -0.115(8) 0.076(8)

_geom_special_details            
;
 All esds (except the esd in the dihedral angle between two l.s. planes)
 are estimated using the full covariance matrix.  The cell esds are taken
 into account individually in the estimation of esds in distances, angles
 and torsion angles; correlations between esds in cell parameters are only
 used when they are defined by crystal symmetry.  An approximate (isotropic)
 treatment of cell esds is used for estimating esds involving l.s. planes.
;

loop_
_geom_bond_atom_site_label_1
_geom_bond_atom_site_label_2
_geom_bond_distance
_geom_bond_site_symmetry_2
_geom_bond_publ_flag
C1 C6 1.31(2) . ?
C1 N1 1.436(19) . ?
C1 C2 1.44(3) . ?
C2 C3 1.352(17) . ?
C2 H2 0.9500 . ?
C3 C4 1.373(17) . ?
C3 H3 0.9500 . ?
C4 C5 1.39(2) . ?
C4 H4 0.9500 . ?
C5 C6 1.40(2) . ?
C5 H5 0.9500 . ?
C6 H6 0.9500 . ?
C7 O1 1.277(17) . ?
C7 C14 1.45(3) . ?
C7 C8 1.667(19) . ?
C7 H7 1.0000 . ?
C8 C13 1.31(2) . ?
C8 C9 1.48(2) . ?
C9 C10 1.48(2) . ?
C9 H9 0.9500 . ?
C10 C11 1.25(3) . ?
C10 H10 0.9500 . ?
C11 C12 1.60(3) . ?
C11 H11 0.9500 . ?
C12 C13 1.35(2) . ?
C12 H12 0.9500 . ?
C13 H13 0.9500 . ?
C14 N2 1.30(2) . ?
C14 C21 1.55(2) . ?
C15 C20 1.33(2) . ?
C15 C16 1.45(2) . ?
C15 N2 1.498(17) . ?
C16 C17 1.48(2) . ?
C16 H16 0.9500 . ?
C17 C18 1.18(2) . ?
C17 H17 0.9500 . ?
C18 C19 1.53(3) . ?
C18 H18 0.9500 . ?
C19 C20 1.49(3) . ?
C19 H19 0.9500 . ?
C20 H20 0.9500 . ?
C21 N1 1.369(19) . ?
C21 C22 1.578(18) . ?
C21 H21 1.0000 . ?
C22 C27 1.34(3) . ?
C22 C23 1.58(2) . ?
C23 C24 1.49(2) . ?
C23 H23 0.9500 . ?
C24 C25 1.29(3) . ?
C24 H24 0.9500 . ?
C25 C26 1.36(3) . ?
C25 H25 0.9500 . ?
C26 C27 1.59(3) . ?
C26 H26 0.9500 . ?
C27 H27 0.9500 . ?
C28 C33 1.34(2) . ?
C28 N3 1.462(17) . ?
C28 C29 1.48(2) . ?
C29 C30 1.28(3) . ?
C29 H29 0.9500 . ?
C30 C31 1.39(3) . ?
C30 H30 0.9500 . ?
C31 C32 1.35(2) . ?
C31 H31 0.9500 . ?
C32 C33 1.473(18) . ?
C32 H32 0.9500 . ?
C33 H33 0.9500 . ?
C34 N3 1.48(2) . ?
C34 C41 1.463(19) . ?
C34 C35 1.50(2) . ?
C34 H34 1.0000 . ?
C35 C36 1.28(2) . ?
C35 C40 1.48(2) . ?
C36 C37 1.24(2) . ?
C36 H36 0.9500 . ?
C37 C38 1.36(3) . ?
C37 H37 0.9500 . ?
C38 C39 1.43(3) . ?
C38 H38 0.9500 . ?
C39 C40 1.33(2) . ?
C39 H39 0.9500 . ?
C40 H40 0.9500 . ?
C41 N4 1.366(15) . ?
C41 C48 1.568(19) . ?
C42 C47 1.31(3) . ?
C42 N4 1.37(2) . ?
C42 C43 1.44(2) . ?
C43 C44 1.51(3) . ?
C43 H43 0.9500 . ?
C44 C45 1.04(3) . ?
C44 H44 0.9500 . ?
C45 C46 1.50(2) . ?
C45 H45 0.9500 . ?
C46 C47 1.39(2) . ?
C46 H46 0.9500 . ?
C47 H47 0.9500 . ?
C48 C49 1.393(19) . ?
C48 O3 1.526(14) . ?
C48 H48 1.0000 . ?
C49 C50 1.23(2) . ?
C49 C54 1.54(2) . ?
C50 C51 1.43(2) . ?
C50 H50 0.9500 . ?
C51 C52 1.48(2) . ?
C51 H51 0.9500 . ?
C52 C53 1.24(2) . ?
C52 H52 0.9500 . ?
C53 C54 1.50(2) . ?
C53 H53 0.9500 . ?
C54 H54 0.9500 . ?
C55 Cl2 1.78(3) . ?
C55 Cl1 1.791(16) . ?
C55 H55A 0.9900 . ?
C55 H55B 0.9900 . ?
C56 Cl4 1.53(2) . ?
C56 Cl3 1.788(16) . ?
C56 H56A 0.9900 . ?
C56 H56B 0.9900 . ?
N1 O1 1.547(17) . ?
N2 O2 1.388(18) . ?
N3 O3 1.425(15) . ?
N4 O4 1.288(18) . ?

loop_
_geom_angle_atom_site_label_1
_geom_angle_atom_site_label_2
_geom_angle_atom_site_label_3
_geom_angle
_geom_angle_site_symmetry_1
_geom_angle_site_symmetry_3
_geom_angle_publ_flag
C6 C1 N1 129.1(17) . . ?
C6 C1 C2 113.9(15) . . ?
N1 C1 C2 116.9(15) . . ?
C3 C2 C1 120(2) . . ?
C3 C2 H2 119.9 . . ?
C1 C2 H2 120.1 . . ?
C2 C3 C4 123(2) . . ?
C2 C3 H3 118.5 . . ?
C4 C3 H3 118.3 . . ?
C3 C4 C5 118.9(18) . . ?
C3 C4 H4 120.6 . . ?
C5 C4 H4 120.5 . . ?
C6 C5 C4 114.9(15) . . ?
C6 C5 H5 122.5 . . ?
C4 C5 H5 122.6 . . ?
C1 C6 C5 129.2(18) . . ?
C1 C6 H6 115.3 . . ?
C5 C6 H6 115.5 . . ?
O1 C7 C14 104.3(14) . . ?
O1 C7 C8 107.9(11) . . ?
C14 C7 C8 111.7(13) . . ?
O1 C7 H7 110.9 . . ?
C14 C7 H7 110.9 . . ?
C8 C7 H7 110.9 . . ?
C13 C8 C9 125.8(13) . . ?
C13 C8 C7 121.3(13) . . ?
C9 C8 C7 111.5(12) . . ?
C10 C9 C8 108.3(14) . . ?
C10 C9 H9 125.8 . . ?
C8 C9 H9 125.9 . . ?
C11 C10 C9 122(2) . . ?
C11 C10 H10 119.1 . . ?
C9 C10 H10 119.0 . . ?
C10 C11 C12 129.0(18) . . ?
C10 C11 H11 115.4 . . ?
C12 C11 H11 115.6 . . ?
C13 C12 C11 104.0(17) . . ?
C13 C12 H12 128.1 . . ?
C11 C12 H12 127.9 . . ?
C12 C13 C8 129.2(16) . . ?
C12 C13 H13 115.3 . . ?
C8 C13 H13 115.5 . . ?
N2 C14 C7 129.5(17) . . ?
N2 C14 C21 115.8(17) . . ?
C7 C14 C21 108.1(14) . . ?
C20 C15 C16 136.0(14) . . ?
C20 C15 N2 107.3(14) . . ?
C16 C15 N2 116.7(11) . . ?
C15 C16 C17 103.1(13) . . ?
C15 C16 H16 128.5 . . ?
C17 C16 H16 128.4 . . ?
C18 C17 C16 138(2) . . ?
C18 C17 H17 111.1 . . ?
C16 C17 H17 111.2 . . ?
C17 C18 C19 110.3(17) . . ?
C17 C18 H18 124.9 . . ?
C19 C18 H18 124.8 . . ?
C20 C19 C18 124.6(16) . . ?
C20 C19 H19 117.7 . . ?
C18 C19 H19 117.7 . . ?
C15 C20 C19 106.9(18) . . ?
C15 C20 H20 126.5 . . ?
C19 C20 H20 126.5 . . ?
N1 C21 C14 96.9(13) . . ?
N1 C21 C22 107.9(11) . . ?
C14 C21 C22 108.4(11) . . ?
N1 C21 H21 114.0 . . ?
C14 C21 H21 114.0 . . ?
C22 C21 H21 114.1 . . ?
C27 C22 C23 125.6(14) . . ?
C27 C22 C21 119.6(14) . . ?
C23 C22 C21 114.7(11) . . ?
C24 C23 C22 108.8(14) . . ?
C24 C23 H23 125.6 . . ?
C22 C23 H23 125.5 . . ?
C25 C24 C23 123.0(18) . . ?
C25 C24 H24 118.5 . . ?
C23 C24 H24 118.5 . . ?
C24 C25 C26 131.9(19) . . ?
C24 C25 H25 114.2 . . ?
C26 C25 H25 114.0 . . ?
C25 C26 C27 111.9(18) . . ?
C25 C26 H26 124.2 . . ?
C27 C26 H26 123.9 . . ?
C22 C27 C26 118.0(18) . . ?
C22 C27 H27 120.9 . . ?
C26 C27 H27 121.1 . . ?
C33 C28 N3 122.5(13) . . ?
C33 C28 C29 124.8(13) . . ?
N3 C28 C29 111.5(13) . . ?
C30 C29 C28 113(2) . . ?
C30 C29 H29 123.2 . . ?
C28 C29 H29 123.6 . . ?
C31 C30 C29 124(3) . . ?
C31 C30 H30 117.9 . . ?
C29 C30 H30 118.3 . . ?
C30 C31 C32 125.1(17) . . ?
C30 C31 H31 117.5 . . ?
C32 C31 H31 117.4 . . ?
C31 C32 C33 113.6(14) . . ?
C31 C32 H32 123.2 . . ?
C33 C32 H32 123.1 . . ?
C28 C33 C32 118.1(13) . . ?
C28 C33 H33 120.9 . . ?
C32 C33 H33 120.9 . . ?
N3 C34 C41 100.6(12) . . ?
N3 C34 C35 116.1(12) . . ?
C41 C34 C35 115.8(11) . . ?
N3 C34 H34 108.0 . . ?
C41 C34 H34 107.9 . . ?
C35 C34 H34 107.9 . . ?
C36 C35 C40 114.1(13) . . ?
C36 C35 C34 133.4(15) . . ?
C40 C35 C34 112.4(13) . . ?
C37 C36 C35 130.9(16) . . ?
C37 C36 H36 114.5 . . ?
C35 C36 H36 114.6 . . ?
C36 C37 C38 120.4(18) . . ?
C36 C37 H37 119.7 . . ?
C38 C37 H37 119.8 . . ?
C37 C38 C39 114.5(16) . . ?
C37 C38 H38 122.7 . . ?
C39 C38 H38 122.9 . . ?
C40 C39 C38 123.5(14) . . ?
C40 C39 H39 118.3 . . ?
C38 C39 H39 118.1 . . ?
C39 C40 C35 116.5(14) . . ?
C39 C40 H40 121.7 . . ?
C35 C40 H40 121.8 . . ?
N4 C41 C34 126.8(12) . . ?
N4 C41 C48 120.2(11) . . ?
C34 C41 C48 112.3(11) . . ?
C47 C42 N4 124.2(18) . . ?
C47 C42 C43 107.1(17) . . ?
N4 C42 C43 127.9(18) . . ?
C42 C43 C44 124.6(17) . . ?
C42 C43 H43 117.7 . . ?
C44 C43 H43 117.7 . . ?
C45 C44 C43 113(2) . . ?
C45 C44 H44 123.4 . . ?
C43 C44 H44 123.2 . . ?
C44 C45 C46 135(2) . . ?
C44 C45 H45 112.4 . . ?
C46 C45 H45 112.5 . . ?
C47 C46 C45 105.8(16) . . ?
C47 C46 H46 127.1 . . ?
C45 C46 H46 127.1 . . ?
C42 C47 C46 134.0(18) . . ?
C42 C47 H47 113.0 . . ?
C46 C47 H47 113.0 . . ?
C49 C48 O3 106.4(10) . . ?
C49 C48 C41 124.1(12) . . ?
O3 C48 C41 98.2(9) . . ?
C49 C48 H48 108.9 . . ?
O3 C48 H48 108.9 . . ?
C41 C48 H48 109.0 . . ?
C50 C49 C48 126.5(15) . . ?
C50 C49 C54 120.1(14) . . ?
C48 C49 C54 112.1(13) . . ?
C49 C50 C51 126.9(17) . . ?
C49 C50 H50 116.5 . . ?
C51 C50 H50 116.6 . . ?
C50 C51 C52 117.8(15) . . ?
C50 C51 H51 121.1 . . ?
C52 C51 H51 121.1 . . ?
C53 C52 C51 113.6(15) . . ?
C53 C52 H52 123.1 . . ?
C51 C52 H52 123.3 . . ?
C52 C53 C54 131.5(16) . . ?
C52 C53 H53 114.3 . . ?
C54 C53 H53 114.2 . . ?
C53 C54 C49 107.9(14) . . ?
C53 C54 H54 126.1 . . ?
C49 C54 H54 126.0 . . ?
Cl2 C55 Cl1 105.5(12) . . ?
Cl2 C55 H55A 110.8 . . ?
Cl1 C55 H55A 110.8 . . ?
Cl2 C55 H55B 110.5 . . ?
Cl1 C55 H55B 110.6 . . ?
H55A C55 H55B 108.7 . . ?
Cl4 C56 Cl3 124.5(12) . . ?
Cl4 C56 H56A 106.2 . . ?
Cl3 C56 H56A 106.2 . . ?
Cl4 C56 H56B 106.2 . . ?
Cl3 C56 H56B 106.2 . . ?
H56A C56 H56B 106.4 . . ?
C21 N1 C1 124.9(13) . . ?
C21 N1 O1 102.6(10) . . ?
C1 N1 O1 99.9(10) . . ?
C14 N2 O2 122.5(13) . . ?
C14 N2 C15 119.5(15) . . ?
O2 N2 C15 109.4(10) . . ?
O3 N3 C28 110.3(9) . . ?
O3 N3 C34 109.5(10) . . ?
C28 N3 C34 114.5(12) . . ?
O4 N4 C41 117.8(11) . . ?
O4 N4 C42 121.4(13) . . ?
C41 N4 C42 119.4(13) . . ?
C7 O1 N1 103.5(10) . . ?
N3 O3 C48 104.7(8) . . ?

_diffrn_measured_fraction_theta_max 0.978
_diffrn_reflns_theta_full        25.46
_diffrn_measured_fraction_theta_full 0.978
_refine_diff_density_max         0.985
_refine_diff_density_min         -1.595
_refine_diff_density_rms         0.259
####################################################################### 
# 
# This file contains crystal structure data downloaded from the 
# Cambridge Structural Database (CSD) hosted by the Cambridge 
# Crystallographic Data Centre (CCDC).
# 
# Full information about CCDC data access policies and citation 
# guidelines are available at http://www.ccdc.cam.ac.uk/access/V1 
# 
# Audit and citation data items may have been added by the CCDC. 
# Please retain this information to preserve the provenance of 
# this file and to allow appropriate attribution of the data. 
# 
#######################################################################

data_a18125
_database_code_depnum_ccdc_archive 'CCDC 1507477'
_audit_update_record             
;
2016-09-30 deposited with the CCDC.
2017-05-24 downloaded from the CCDC.
;

_audit_creation_method           SHELXL-97
_chemical_name_systematic        
;
 ?
;
_chemical_name_common            ?
_chemical_melting_point          ?
_chemical_formula_moiety         'C17 H17 N O4'
_chemical_formula_sum            'C17 H17 N O4'
_chemical_formula_weight         299.32

loop_
_atom_type_symbol
_atom_type_description
_atom_type_scat_dispersion_real
_atom_type_scat_dispersion_imag
_atom_type_scat_source
C C 0.0033 0.0016 'International Tables Vol C Tables 4.2.6.8 and 6.1.1.4'
H H 0.0000 0.0000 'International Tables Vol C Tables 4.2.6.8 and 6.1.1.4'
N N 0.0061 0.0033 'International Tables Vol C Tables 4.2.6.8 and 6.1.1.4'
O O 0.0106 0.0060 'International Tables Vol C Tables 4.2.6.8 and 6.1.1.4'

_symmetry_cell_setting           monoclinic
_symmetry_space_group_name_H-M   'P 21'

loop_
_symmetry_equiv_pos_as_xyz
'x, y, z'
'-x, y+1/2, -z'

_cell_length_a                   8.480(7)
_cell_length_b                   5.698(4)
_cell_length_c                   15.656(13)
_cell_angle_alpha                90.00
_cell_angle_beta                 93.20(5)
_cell_angle_gamma                90.00
_cell_volume                     755.3(11)
_cell_formula_units_Z            2
_cell_measurement_temperature    200(2)
_cell_measurement_reflns_used    901
_cell_measurement_theta_min      2.67
_cell_measurement_theta_max      19.36

_exptl_crystal_description       prism
_exptl_crystal_colour            colorless
_exptl_crystal_size_max          1.00
_exptl_crystal_size_mid          0.19
_exptl_crystal_size_min          0.06
_exptl_crystal_density_meas      ?
_exptl_crystal_density_diffrn    1.316
_exptl_crystal_density_method    'not measured'
_exptl_crystal_F_000             316
_exptl_absorpt_coefficient_mu    0.094
_exptl_absorpt_correction_type   multi-scan
_exptl_absorpt_correction_T_min  0.9117
_exptl_absorpt_correction_T_max  0.9944
_exptl_absorpt_process_details   ?

_exptl_special_details           
;
 ?
;

_diffrn_ambient_temperature      200(2)
_diffrn_radiation_wavelength     0.71073
_diffrn_radiation_type           MoK\a
_diffrn_radiation_source         'fine-focus sealed tube'
_diffrn_radiation_monochromator  graphite
_diffrn_measurement_device_type  'Bruker APEX2'
_diffrn_measurement_method       ?
_diffrn_detector_area_resol_mean ?
_diffrn_standards_number         ?
_diffrn_standards_interval_count ?
_diffrn_standards_interval_time  ?
_diffrn_standards_decay_%        ?
_diffrn_reflns_number            4585
_diffrn_reflns_av_R_equivalents  0.3365
_diffrn_reflns_av_sigmaI/netI    0.2626
_diffrn_reflns_limit_h_min       -10
_diffrn_reflns_limit_h_max       8
_diffrn_reflns_limit_k_min       -6
_diffrn_reflns_limit_k_max       6
_diffrn_reflns_limit_l_min       -18
_diffrn_reflns_limit_l_max       13
_diffrn_reflns_theta_min         1.30
_diffrn_reflns_theta_max         25.21
_reflns_number_total             2196
_reflns_number_gt                1103
_reflns_threshold_expression     >2sigma(I)

_computing_data_collection       ?
_computing_cell_refinement       ?
_computing_data_reduction        ?
_computing_structure_solution    'SHELXS-86 (Sheldrick, 1986)'
_computing_structure_refinement  'SHELXL-97 (Sheldrick, 1997)'
_computing_molecular_graphics    'Ortep-3 for Windows (Farrugia, 1997)'
_computing_publication_material  'WinGX publication routines (Farrugia, 1999)'

_refine_special_details          
;
 Refinement of F^2^ against ALL reflections.  The weighted R-factor wR and
 goodness of fit S are based on F^2^, conventional R-factors R are based
 on F, with F set to zero for negative F^2^. The threshold expression of
 F^2^ > 2sigma(F^2^) is used only for calculating R-factors(gt) etc. and is
 not relevant to the choice of reflections for refinement.  R-factors based
 on F^2^ are statistically about twice as large as those based on F, and R-
 factors based on ALL data will be even larger.
;

_refine_ls_structure_factor_coef Fsqd
_refine_ls_matrix_type           full
_refine_ls_weighting_scheme      calc
_refine_ls_weighting_details     
'calc w=1/[\s^2^(Fo^2^)+(0.2000P)^2^+0.0000P] where P=(Fo^2^+2Fc^2^)/3'
_atom_sites_solution_primary     direct
_atom_sites_solution_secondary   difmap
_atom_sites_solution_hydrogens   geom
_refine_ls_hydrogen_treatment    constr
_refine_ls_extinction_method     SHELXL
_refine_ls_extinction_coef       0.08(4)
_refine_ls_extinction_expression Fc^*^=kFc[1+0.001xFc^2^\l^3^/sin(2\q)]^-1/4^
_refine_ls_abs_structure_details 'Flack H D (1983), Acta Cryst. A39, 876-881'
_refine_ls_abs_structure_Flack   -3(9)
_refine_ls_number_reflns         2196
_refine_ls_number_parameters     195
_refine_ls_number_restraints     8
_refine_ls_R_factor_all          0.2549
_refine_ls_R_factor_gt           0.1803
_refine_ls_wR_factor_ref         0.4474
_refine_ls_wR_factor_gt          0.4062
_refine_ls_goodness_of_fit_ref   1.213
_refine_ls_restrained_S_all      1.215
_refine_ls_shift/su_max          0.071
_refine_ls_shift/su_mean         0.015

loop_
_atom_site_label
_atom_site_type_symbol
_atom_site_fract_x
_atom_site_fract_y
_atom_site_fract_z
_atom_site_U_iso_or_equiv
_atom_site_adp_type
_atom_site_occupancy
_atom_site_symmetry_multiplicity
_atom_site_calc_flag
_atom_site_refinement_flags
_atom_site_disorder_assembly
_atom_site_disorder_group
C1 C 0.724(2) 0.785(3) 0.0958(11) 0.051(5) Uani 1 1 d D . .
C2 C 0.822(2) 0.949(3) 0.0554(10) 0.068(5) Uani 1 1 d D . .
H2 H 0.8661 1.0797 0.0857 0.082 Uiso 1 1 calc R . .
C3 C 0.850(2) 0.912(3) -0.0264(12) 0.052(5) Uani 1 1 d D . .
H3 H 0.9133 1.0216 -0.0549 0.062 Uiso 1 1 calc R . .
C4 C 0.7879(19) 0.715(3) -0.0722(10) 0.046(4) Uani 1 1 d D . .
C5 C 0.781(3) 0.482(4) -0.2007(11) 0.073(6) Uani 1 1 d . . .
H5A H 0.8220 0.4841 -0.2579 0.110 Uiso 1 1 calc R . .
H5B H 0.6649 0.4800 -0.2059 0.110 Uiso 1 1 calc R . .
H5C H 0.8188 0.3416 -0.1699 0.110 Uiso 1 1 calc R . .
C6 C 0.693(2) 0.564(3) -0.0339(11) 0.052(5) Uani 1 1 d D . .
H6 H 0.6498 0.4334 -0.0648 0.063 Uiso 1 1 calc R . .
C7 C 0.658(3) 0.598(3) 0.0508(11) 0.068(5) Uani 1 1 d D . .
H7 H 0.5881 0.4940 0.0775 0.082 Uiso 1 1 calc R . .
C8 C 0.7474(19) 0.697(3) 0.2414(9) 0.044(4) Uani 1 1 d D . .
C9 C 0.846(2) 0.484(3) 0.2287(10) 0.055(5) Uani 1 1 d . . .
H9A H 0.9220 0.5089 0.1837 0.067 Uiso 1 1 calc R . .
H9B H 0.7807 0.3443 0.2145 0.067 Uiso 1 1 calc R . .
C10 C 0.732(3) 0.728(3) 0.3413(11) 0.066(6) Uani 1 1 d . . .
C11 C 0.823(3) 0.927(3) 0.3711(13) 0.064(5) Uani 1 1 d . . .
H11A H 0.9326 0.9091 0.3551 0.095 Uiso 1 1 calc R . .
H11B H 0.8208 0.9380 0.4335 0.095 Uiso 1 1 calc R . .
H11C H 0.7782 1.0703 0.3450 0.095 Uiso 1 1 calc R . .
C12 C 0.5530(17) 0.716(2) 0.3601(9) 0.032(3) Uani 1 1 d D . .
C13 C 0.461(2) 0.523(3) 0.3347(10) 0.070(7) Uani 1 1 d D . .
H13 H 0.5077 0.4011 0.3032 0.085 Uiso 1 1 calc R . .
C14 C 0.301(2) 0.504(3) 0.3544(11) 0.057(5) Uani 1 1 d D . .
H14 H 0.2343 0.3801 0.3338 0.069 Uiso 1 1 calc R . .
C15 C 0.250(3) 0.683(3) 0.4070(12) 0.065(6) Uani 1 1 d D . .
H15 H 0.1471 0.6663 0.4277 0.078 Uiso 1 1 calc R . .
C16 C 0.322(3) 0.859(3) 0.4289(11) 0.064(6) Uani 1 1 d D . .
H16 H 0.2690 0.9788 0.4579 0.076 Uiso 1 1 calc R . .
C17 C 0.490(2) 0.892(3) 0.4120(11) 0.051(5) Uani 1 1 d D . .
H17 H 0.5512 1.0204 0.4342 0.062 Uiso 1 1 calc R . .
N1 N 0.6869(16) 0.831(2) 0.1799(7) 0.039(3) Uani 1 1 d D . .
O1 O 0.6110(15) 1.0298(18) 0.1972(7) 0.048(3) Uani 1 1 d . . .
O2 O 0.8349(16) 0.694(3) -0.1531(7) 0.072(4) Uani 1 1 d . . .
O3 O 0.9293(10) 0.463(2) 0.3160(6) 0.044(3) Uani 1 1 d . . .
O4 O 0.7857(15) 0.507(2) 0.3673(7) 0.057(3) Uani 1 1 d . . .

loop_
_atom_site_aniso_label
_atom_site_aniso_U_11
_atom_site_aniso_U_22
_atom_site_aniso_U_33
_atom_site_aniso_U_23
_atom_site_aniso_U_13
_atom_site_aniso_U_12
C1 0.071(13) 0.052(11) 0.028(9) 0.002(7) -0.015(10) 0.005(9)
C2 0.116(13) 0.056(7) 0.035(7) -0.006(6) 0.027(8) -0.022(8)
C3 0.045(10) 0.048(9) 0.062(12) 0.003(9) 0.006(9) 0.000(8)
C4 0.034(9) 0.067(10) 0.035(9) -0.001(9) -0.002(8) -0.009(9)
C5 0.118(19) 0.075(13) 0.027(9) -0.018(9) 0.013(11) 0.000(13)
C6 0.068(12) 0.048(10) 0.043(10) -0.003(7) 0.018(10) 0.011(8)
C7 0.116(13) 0.056(7) 0.035(7) -0.006(6) 0.027(8) -0.022(8)
C8 0.042(10) 0.052(10) 0.036(9) 0.010(8) -0.012(8) -0.017(8)
C9 0.077(13) 0.056(11) 0.030(9) 0.006(8) -0.024(9) -0.019(10)
C10 0.130(18) 0.021(7) 0.053(10) -0.013(8) 0.058(12) 0.003(10)
C11 0.091(15) 0.029(8) 0.069(12) -0.016(9) -0.003(11) -0.015(9)
C12 0.036(8) 0.016(6) 0.044(8) -0.007(6) 0.008(7) -0.003(7)
C13 0.121(18) 0.028(8) 0.070(12) 0.006(8) 0.065(13) 0.008(10)
C14 0.067(12) 0.031(8) 0.073(13) -0.005(9) -0.005(10) -0.012(9)
C15 0.099(17) 0.042(11) 0.051(11) 0.009(8) -0.015(11) 0.028(11)
C16 0.111(18) 0.044(11) 0.039(10) -0.011(8) 0.029(12) -0.001(11)
C17 0.061(12) 0.049(10) 0.046(10) -0.019(8) 0.019(9) -0.003(9)
N1 0.035(8) 0.061(8) 0.020(7) 0.013(6) 0.000(6) 0.011(7)
O1 0.064(8) 0.036(5) 0.043(7) 0.000(5) 0.008(6) 0.015(6)
O2 0.088(11) 0.092(10) 0.038(7) -0.015(7) 0.020(7) -0.017(9)
O3 0.012(5) 0.073(8) 0.047(7) -0.001(6) -0.006(5) -0.001(5)
O4 0.073(8) 0.058(7) 0.042(7) 0.003(6) 0.023(6) 0.007(7)

_geom_special_details            
;
 All esds (except the esd in the dihedral angle between two l.s. planes)
 are estimated using the full covariance matrix.  The cell esds are taken
 into account individually in the estimation of esds in distances, angles
 and torsion angles; correlations between esds in cell parameters are only
 used when they are defined by crystal symmetry.  An approximate (isotropic)
 treatment of cell esds is used for estimating esds involving l.s. planes.
;

loop_
_geom_bond_atom_site_label_1
_geom_bond_atom_site_label_2
_geom_bond_distance
_geom_bond_site_symmetry_2
_geom_bond_publ_flag
C1 C7 1.38(3) . ?
C1 N1 1.40(2) . ?
C1 C2 1.42(2) . ?
C2 C3 1.33(2) . ?
C2 H2 0.9500 . ?
C3 C4 1.42(2) . ?
C3 H3 0.9500 . ?
C4 C6 1.34(2) . ?
C4 O2 1.354(18) . ?
C5 O2 1.48(2) . ?
C5 H5A 0.9800 . ?
C5 H5B 0.9800 . ?
C5 H5C 0.9800 . ?
C6 C7 1.39(2) . ?
C6 H6 0.9500 . ?
C7 H7 0.9500 . ?
C8 N1 1.311(15) . ?
C8 C9 1.49(2) . ?
C8 C10 1.59(2) . ?
C9 O3 1.507(19) . ?
C9 H9A 0.9900 . ?
C9 H9B 0.9900 . ?
C10 O4 1.39(2) . ?
C10 C11 1.43(2) . ?
C10 C12 1.57(3) . ?
C11 H11A 0.9800 . ?
C11 H11B 0.9800 . ?
C11 H11C 0.9800 . ?
C12 C13 1.39(2) . ?
C12 C17 1.412(19) . ?
C13 C14 1.42(3) . ?
C13 H13 0.9500 . ?
C14 C15 1.40(2) . ?
C14 H14 0.9500 . ?
C15 C16 1.21(3) . ?
C15 H15 0.9500 . ?
C16 C17 1.48(3) . ?
C16 H16 0.9500 . ?
C17 H17 0.9500 . ?
N1 O1 1.338(15) . ?
O3 O4 1.516(14) . ?

loop_
_geom_angle_atom_site_label_1
_geom_angle_atom_site_label_2
_geom_angle_atom_site_label_3
_geom_angle
_geom_angle_site_symmetry_1
_geom_angle_site_symmetry_3
_geom_angle_publ_flag
C7 C1 N1 121.4(15) . . ?
C7 C1 C2 120.8(14) . . ?
N1 C1 C2 117.6(14) . . ?
C3 C2 C1 117.8(16) . . ?
C3 C2 H2 121.1 . . ?
C1 C2 H2 121.1 . . ?
C2 C3 C4 121.9(16) . . ?
C2 C3 H3 119.1 . . ?
C4 C3 H3 119.1 . . ?
C6 C4 O2 125.2(16) . . ?
C6 C4 C3 119.8(14) . . ?
O2 C4 C3 115.0(15) . . ?
O2 C5 H5A 109.5 . . ?
O2 C5 H5B 109.5 . . ?
H5A C5 H5B 109.5 . . ?
O2 C5 H5C 109.5 . . ?
H5A C5 H5C 109.5 . . ?
H5B C5 H5C 109.5 . . ?
C4 C6 C7 120.2(17) . . ?
C4 C6 H6 119.9 . . ?
C7 C6 H6 119.9 . . ?
C1 C7 C6 119.5(16) . . ?
C1 C7 H7 120.3 . . ?
C6 C7 H7 120.2 . . ?
N1 C8 C9 125.2(14) . . ?
N1 C8 C10 127.4(15) . . ?
C9 C8 C10 107.4(12) . . ?
C8 C9 O3 100.4(12) . . ?
C8 C9 H9A 111.7 . . ?
O3 C9 H9A 111.7 . . ?
C8 C9 H9B 111.7 . . ?
O3 C9 H9B 111.7 . . ?
H9A C9 H9B 109.5 . . ?
O4 C10 C11 117.4(19) . . ?
O4 C10 C12 102.1(12) . . ?
C11 C10 C12 118.9(13) . . ?
O4 C10 C8 98.2(11) . . ?
C11 C10 C8 109.8(14) . . ?
C12 C10 C8 108.2(16) . . ?
C10 C11 H11A 109.5 . . ?
C10 C11 H11B 109.5 . . ?
H11A C11 H11B 109.5 . . ?
C10 C11 H11C 109.5 . . ?
H11A C11 H11C 109.5 . . ?
H11B C11 H11C 109.5 . . ?
C13 C12 C17 120.2(14) . . ?
C13 C12 C10 120.9(12) . . ?
C17 C12 C10 118.5(13) . . ?
C14 C13 C12 121.8(14) . . ?
C14 C13 H13 119.1 . . ?
C12 C13 H13 119.1 . . ?
C13 C14 C15 114.0(17) . . ?
C13 C14 H14 123.0 . . ?
C15 C14 H14 123.0 . . ?
C16 C15 C14 127(2) . . ?
C16 C15 H15 116.6 . . ?
C14 C15 H15 116.6 . . ?
C15 C16 C17 122.4(18) . . ?
C15 C16 H16 118.8 . . ?
C17 C16 H16 118.8 . . ?
C12 C17 C16 114.2(15) . . ?
C12 C17 H17 122.9 . . ?
C16 C17 H17 122.9 . . ?
C8 N1 O1 121.3(12) . . ?
C8 N1 C1 118.8(13) . . ?
O1 N1 C1 119.2(11) . . ?
C4 O2 C5 116.4(14) . . ?
C9 O3 O4 96.8(10) . . ?
C10 O4 O3 104.6(11) . . ?

_diffrn_measured_fraction_theta_max 0.915
_diffrn_reflns_theta_full        25.21
_diffrn_measured_fraction_theta_full 0.915
_refine_diff_density_max         0.628
_refine_diff_density_min         -0.425
_refine_diff_density_rms         0.130
